# Supplementary material for: Modulation of endogenous plasmalogens by genetic ablation of lysoplasmalogenase (Tmem86b) in mice
Source: J Lipid Res. 2025 Apr 17;66(5):100808. doi: 10.1016/j.jlr.2025.100808 (PMC12144449; doi:10.1016/j.jlr.2025.100808)
Supplement: Supplemental Tables [file mmc2.xlsx]

## Sheet: Supplemental Table 1
Supplemental Table 1: Primer and probe sequences used for genotyping the mice in this study.
Allele/gene1	Forward primer (5´-3´)2	Reverse primer (5´-3´)2	Probe (5´-3´)2
Wild-type Tmem86b	GGGAG…......	GAAAA…......	CTGAA…......
tm1a	GCATT…......	GGGCG…......	CCGGA…......
Floxed Tmem86b	GCTGG…......	GCGAC…......	AAGCT…......
Wild-type Chromosome 13	TGGAA…......	TGTTT…......	1: ACCCA…......
			2: AACCC…......
Alb-Cre	TTAAT…......	CAGGC…......	CCTGC…......
1tm1a, Targeted mutation 1a; Alb-Cre, Albumin-Cre
2To maintain compliance with Transnetyx's proprietary policies, only the first 5 bases of each primer/probe sequences are provided. The full oligonucleotide sequences are proprietary and can be obtained directly from Transnetyx upon reasonable request.

## Sheet: Supplemental Table 2
Supplemental Table 2: Internal standards and fragmentation patterns used for lipid analysis in this study.
Lipid class/subclass	Parent ion	Fragmention1	Internal standard	Internal Standard (pmol/sample)
Dihydroceramide (dhCer)	[M+H]+	PI, m/z 284.3	dhCer(8:0)	50
Ceramide (Cer)	[M+H]+	PI, m/z 264.3	Cer(d18:1-d7/18:0)	50
GM3 ganglioside (GM3)	[M+H]+	PI, m/z 264.3	Hex3Cer(d18:1/17:0)	50
Monohexosylceramide (HexCer)	[M+H]+	PI, m/z 264.3	HexCer(d18:1/15:0) d7 or HexCer(d18:1/18:1)	50
Dihexosylceramide (Hex2Cer)	[M+H]+	PI, m/z 264.3	Hex2Cer(d18:1/15:0) d7 or Hex2Cer(d18:1/18:1)	50
Trihexosylceramide (Hex3Cer)	[M+H]+	PI, m/z 264.3	Hex3Cer(d18:1/17:0)	50
Sulfatide	[M+H]+	PI, m/z 264.3	Sulfatide (d18:1:/12:0)	10
Sphingomyelin (SM)	[M+H]+	PI, m/z 184.1	SM(d18:1/15:0) d9 or SM(30:1)	100
Phosphatidylcholine (PC)	[M+H]+	PI, m/z 184.1	PC(15:0_18:1) d7 or PC(13:0/13:0)	100
Alkylphosphatidylcholine (PC(O))	[M+H]+	PI, m/z 184.1	PC(15:0_18:1) d7 or PC(13:0/13:0)	100
Alkenylphosphatidylcholine (PC(P))	[M+H]+	PI, m/z 184.1	PC(P-18:0/18:1) d9 or PC(13:0/13:0)	100
Lysophosphatidylcholine (LPC)	[M+H]+	PI, m/z 184.1	LPC(18:1) d7 or LPC(13:0)	100
Lysoalkylphosphatidylcholine (LPC(O))	[M+H]+	PI, m/z 104.1	LPC(18:1) d7 or LPC(13:0)	100
Lysoalkenylphosphatidylcholine (LPC(P))	[M+H]+	PI, m/z 104.1	LPC(18:1) d7 or LPC(13:0)	100
Phosphatidylethanolamine (PE)	[M+H]+	NL, 141 Da	PE(15:0_18:1) d7 or PE(17:0/17:0)	100
Alkylphosphatidylethanolamine (PE(O))	[M+H]+	NL, 141 Da	PE(15:0_18:1) d7 or PE(17:0/17:0)	100
Alkenylphosphatidylethanolamine (PE(P))	[M+H]+	NL, fatty acid	PE(P-18:0/18:1) d9 or PE(17:0/17:0)	100
Lysophosphatidylethanolamine (LPE)	[M+H]+	NL, 141 Da	LPE(18:1) d7 or LPE(14:0)	100
Lysoalkenylphosphatidylethanolamine (LPE(P))	[M+H]+	NL, 171.9 Da	LPE(18:1) d7 or LPE(14:0)	100
Phosphatidylinositol (PI)	[M+NH4]+	NL, 277 Da	PI(15:0_18:1) d7 or PE(17:0/17:0)	100
Lysophosphatidylinositol (LPI)	[M+NH4]+	NL, 277 Da	LPI(13:0)	20
Phosphatidylserine (PS)	[M+H]+	NL, 185 Da	PS(15:0_18:1) d7 or PS(7:0/17:0)	50
Phosphatidylglycerol (PG)	[M+NH4]+	NL, 189 Da	PG(15:0_18:1) d7 or PG(7:0/17:0)	50
Cholesteryl esters (CE)	[M+NH4]+	PI, m/z 369.3	CE(18:0) d6	1000
Cholesterol (COH)	[M+NH4]+	PI, m/z 369.3	COH(d7)	10000
Dehydrocholesteryl esters (DE)	[M+NH4]+	PI, m/z 367.4	CE(18:0) d6	1000
Acylcarnitine (AC)	[M+H]+	PI, m/z 85.1	AC(16:0) d3	10
Diacylglycerol (DG)	[M+NH4]+	NL, fatty acid	DG(15:0_18:1) d7 or DG(15:0/15:0)	200
Triacylglycerol (TG) [SIM]	[M+NH4]+	SIM	TG(15:0_18:1-d7_15:0) or TG(17:0/17:0/17:0)	100
Triacylglycerol (TG) [NL]	[M+NH4]+	NL, fatty acid	TG(15:0_18:1-d7_15:0) or TG(17:0/17:0/17:0)	100
Monoalkyldiacylglycerol (TG(O) )	[M+NH4]+	NL, fatty acid	TG(15:0_18:1-d7_15:0) or TG(17:0/17:0/17:0)	100
Ubiquinone	[M+NH4]+	NL, m/z 197	Hex3Cer(d18:1/17:0)	50
1 NL: neutral loss; PI: product ion; SIM: Selected ion monitoring.

## Sheet: Supplemental Table 3
Supplemental Table 3: Concentrations of lipid classes in plasma of wild type and global Tmem86b knockout mice.
	Wild-type (WT)		Heterozygous KO (Het)		Homozygous KO (Hom)
Lipid class	Mean	SEM	Mean	SEM	Mean	SEM	ANOVA P value	ANOVA P value (BH)	P value (WT vs Het)	P value (WT vs Hom)	P value (Het vs Hom)
dhCer	422.051	23.3372	472.195	30.9628	595.252	72.4231	0.112973	0.233477	0.744671	0.108979	0.327365
Cer(d)	4623.02	356.432	5732.1	614.516	5763.94	405.991	0.20534	0.335028	0.301219	0.217921	0.9839
GM3	75.3343	6.04312	90.7921	10.6344	90.4028	6.97331	0.359004	0.495281	0.444156	0.38429	0.996906
HexCer	2008.47	85.5707	2443.43	193.945	2243.71	135.462	0.184168	0.317177	0.159791	0.508388	0.632974
Hex2Cer	591.036	15.9126	656.862	27.5049	616.159	16.4771	0.138873	0.269067	0.125563	0.672126	0.381312
Hex3Cer	35.3518	5.89753	43.4343	7.68464	57.556	1.90974	0.0494377	0.120035	0.688683	0.049008	0.1913
Sulfatide	1066.93	86.7943	1084.27	85.4372	1037.47	85.3075	0.912057	0.974958	0.993977	0.956147	0.910159
SM	97169.6	2084.71	109162	6357.3	109277	5007.73	0.224344	0.347733	0.292764	0.255355	0.999054
PC(O)	16414	654.654	17632.7	1129.16	20718	829.147	0.0105978	0.0487695	0.63688	0.0117686	0.058645
PC(P)	6043.54	447.43	7881.57	383.452	28981.8	699.401	7.49941e-13	2.32482e-11	0.00587289	1.89371e-12	1.54651e-11
LPC	374070	11127.7	371491	24236.8	379590	12172.8	0.897661	0.974958	0.97044	0.97788	0.887903
LPC(O)	1602.98	88.4864	1706.46	153.46	1861.45	141.667	0.460621	0.594968	0.906241	0.451937	0.686005
LPC(P)	79.4698	4.76097	95.2021	6.03596	293.271	19.2741	3.4511e-10	5.3492e-09	0.178367	1.13761e-09	4.34009e-09
PE	8719.25	811.852	10053.7	631.576	12773.4	1118.06	0.0217291	0.0748446	0.472154	0.019204	0.159387
PE(O)	1528.58	158.06	1732.74	123.359	2319.69	199.178	0.0125857	0.0487695	0.566066	0.0127162	0.0800525
PE(P)	6395.93	496.736	8415.83	417.934	18907.4	1106.63	4.53061e-09	4.68163e-08	0.0181279	7.01738e-09	1.92918e-07
LPE	35908.8	2631.62	34254.7	1620.68	33292.4	2946.3	0.719447	0.892114	0.925499	0.700212	0.896031
LPE(P)	252.574	12.3472	369.119	20.6511	535.796	39.8572	5.41012e-06	4.19284e-05	0.00457021	3.59646e-06	0.00305095
PI	35639.1	1101.63	35248.9	2560.04	35870.7	3132.65	0.976292	0.976292	0.973958	0.992773	0.99241
LPI	1421.73	77.9964	1538.32	87.4375	1500.99	180.092	0.831094	0.962334	0.836949	0.988916	0.885064
PS	513.987	41.1531	609.194	163.064	1230.28	192.238	0.00366165	0.0227022	0.979596	0.0088815	0.00939494
PG	100.023	14.2771	126.198	18.3694	168.504	17.7459	0.0503373	0.120035	0.552413	0.044631	0.258761
CE	910094	24376.5	986689	51944.6	905243	39785.7	0.367466	0.495281	0.516209	0.988605	0.379564
COH	236502	25024.6	242713	16893.6	262083	31868.5	0.838162	0.962334	0.969764	0.829259	0.931272
DE	17883.5	1671.36	17956.5	1682.22	17272.5	1322.69	0.947105	0.976292	0.999693	0.95624	0.959392
AC	211.353	28.8405	382.842	86.4427	453.151	36.3553	0.0332664	0.103126	0.242198	0.0261328	0.442346
DG	16979.3	3207.66	12499.9	1748.08	23043.1	4212.57	0.0710088	0.157234	0.482248	0.487509	0.0581253
TG [SIM]	150984	22935.6	109319	12789.2	145615	20499.1	0.328154	0.484417	0.388944	0.989274	0.403111
TG [NL]	52963.9	7817.01	38663.4	4233.09	56137.5	6608.09	0.163721	0.298549	0.35479	0.921832	0.158171
TG(O)	342.869	33.7657	659.908	166.663	1112.93	165.724	0.0111859	0.0487695	0.415239	0.00990246	0.106196
Ubiquinone	374.159	28.0934	599.483	84.6762	601.853	74.6986	0.0458177	0.120035	0.0796431	0.0572044	0.994022
unit of concentration: pmol/µmol of PC

## Sheet: Supplemental Table 4
Supplemental Table 4: Concentrations of lipid species in plasma of wild type and global Tmem86b knockout mice.
	Wild-type (WT)		Heterozygous KO (Het)		Homozygous KO (Hom)
Lipid species	Mean	SEM	Mean	SEM	Mean	SEM	ANOVA P value	ANOVA P value (BH)	P value (WT vs Het)	P value (WT vs Hom)	P value (Het vs Hom)
dhCer(d18:0/16:0)	23.7154	1.94806	24.5383	6.04002	20.6403	2.57628	0.826284	0.888144	0.845062	0.85131	0.999397
dhCer(d18:0/18:0)	9.94883	2.04342	8.51903	0.908549	9.58751	2.12929	0.937181	0.966117	0.936663	0.957317	0.996537
dhCer(d18:0/20:0)	6.70966	1.98669	9.25874	1.68823	8.81564	2.06402	0.575461	0.719027	0.575691	0.682652	0.972984
dhCer(d18:0/22:0)	131.981	10.3971	148.315	14.5344	189.705	25.884	0.260684	0.445088	0.852562	0.256266	0.500911
dhCer(d18:0/24:0)	129.66	8.03987	145.814	4.18812	211.081	32.2989	0.0495375	0.150364	0.752052	0.0523493	0.167953
dhCer(d18:0/24:1)	120.036	9.18443	135.75	9.11855	155.422	22.6494	0.321016	0.499735	0.680249	0.290155	0.752443
Cer(d16:1/18:0)	0.231533	0.0912301	0.376392	0.130412	0.244189	0.0921516	0.652366	0.771795	0.787587	0.983756	0.646191
Cer(d16:1/20:0)	0.167157	0.073292	0.341906	0.162502	0.110991	0.0835537	0.310731	0.486507	0.700207	0.784719	0.280034
Cer(d16:1/22:0)	2.50608	0.222899	2.25354	0.372091	2.78063	0.363445	0.496317	0.655575	0.727795	0.938132	0.474204
Cer(d16:1/23:0)	0.963307	0.233953	1.22325	0.358671	1.25196	0.199023	0.759522	0.849976	0.935354	0.741923	0.914925
Cer(d16:1/24:0)	10.6328	0.908415	9.78019	1.17753	7.94522	0.733475	0.13476	0.292386	0.768552	0.130614	0.35775
Cer(d16:1/24:1)	1.3564	0.0887762	1.37856	0.200016	1.154	0.139372	0.503888	0.657842	0.991553	0.555809	0.603636
Cer(d17:1/16:0)	3.05837	0.746116	3.15277	0.61315	3.64122	0.948975	0.983247	0.991825	0.99859	0.983362	0.990924
Cer(d17:1/18:0)	3.22003	0.477867	5.00077	0.408527	3.95108	0.550827	0.0758966	0.198028	0.0655039	0.540986	0.303598
Cer(d17:1/20:0)	1.26669	0.553412	1.10349	0.184664	1.05815	0.166255	0.977108	0.99029	0.975754	0.987012	0.997477
Cer(d17:1/22:0)	18.0285	2.06216	20.4332	2.85698	21.9857	3.0068	0.733629	0.835059	0.894203	0.711521	0.936813
Cer(d17:1/23:0)	15.9133	2.48144	21.2329	3.72412	22.72	1.70878	0.164811	0.329074	0.42767	0.143647	0.753134
Cer(d17:1/24:0)	69.9994	5.28225	76.3056	7.78788	83.3955	6.48823	0.416069	0.573526	0.843876	0.394598	0.705507
Cer(d17:1/24:1)	15.9808	1.96478	18.1829	2.72639	17.9885	1.45456	0.765483	0.849976	0.841278	0.760839	0.989988
Cer(d18:1/14:0)	0.918426	0.249703	0.876026	0.295931	1.38419	0.372758	0.775224	0.856451	0.987581	0.87422	0.775015
Cer(d18:1/16:0)	67.3954	5.64306	95.0479	20.686	82.7075	6.77907	0.334492	0.512831	0.32445	0.497192	0.914374
Cer(d18:1/18:0)	8.32991	0.796578	13.2156	4.24672	10.0553	0.935026	0.554945	0.702152	0.52892	0.752277	0.90258
Cer(d18:1/19:0)	0.514537	0.132752	1.65943	0.491169	1.2536	0.206073	0.0219893	0.0876452	0.023155	0.059416	0.809304
Cer(d18:1/20:0)	21.8971	2.35668	31.8311	4.88316	24.8902	2.02984	0.197858	0.372174	0.181869	0.730117	0.454329
Cer(d18:1/21:0)	5.27501	0.917778	6.22997	1.01357	6.78433	1.03188	0.627789	0.762228	0.825439	0.600865	0.922451
Cer(d18:1/22:0)	1236.39	154.914	1358.88	185.791	1308.97	172.464	0.941216	0.967123	0.937105	0.988211	0.973708
Cer(d18:1/23:0)	455.702	36.9121	637.983	90.8312	684.792	42.2489	0.0332684	0.115574	0.136913	0.0283438	0.693868
Cer(d18:1/24:0)	1586.95	128.323	2064.89	196.826	2204.46	184.042	0.073649	0.194136	0.186967	0.0685377	0.852837
Cer(d18:1/24:1)	900.352	69.8976	1137.66	139.033	1063.85	100.08	0.394576	0.557977	0.379488	0.569477	0.912639
Cer(d18:1/26:0)	15.8927	0.902983	18.1089	2.63075	17.2927	2.16645	0.923118	0.958397	0.933946	0.999039	0.938463
Cer(d18:2/16:0)	2.18815	0.347861	4.77915	1.46001	2.87423	0.629129	0.310411	0.486507	0.375911	0.991668	0.379782
Cer(d18:2/18:0)	0.62542	0.0635771	1.53157	1.06837	0.420705	0.149535	0.412485	0.572525	0.999773	0.516602	0.470397
Cer(d18:2/20:0)	1.7601	0.230189	1.76039	0.550468	1.90187	0.352142	0.789035	0.865563	0.866892	0.994669	0.789395
Cer(d18:2/21:0)	0.310948	0.0976005	0.390014	0.224565	0.381409	0.118266	0.955375	0.973187	0.951527	0.97875	0.992172
Cer(d18:2/22:0)	19.1752	1.94214	17.8077	3.2578	17.4806	2.83905	0.789404	0.865563	0.852357	0.788073	0.993544
Cer(d18:2/23:0)	12.4947	1.48942	15.4324	3.76646	17.0786	1.21716	0.241788	0.427397	0.781335	0.226762	0.536687
Cer(d18:2/24:0)	72.5027	5.45466	86.6757	15.9226	78.1537	8.69319	0.876716	0.919557	0.867497	0.971484	0.947256
Cer(d18:2/24:1)	15.7723	0.895833	17.5629	4.25787	15.5363	1.27849	0.98554	0.991825	0.999414	0.98655	0.990796
Cer(d18:2/26:0)	14.02	1.33576	14.5069	0.822606	14.4395	0.844128	0.892678	0.93203	0.897424	0.917582	0.997521
Cer(d19:1/18:0)	0.750323	0.163995	0.678124	0.0884174	0.747599	0.107279	0.926336	0.959876	0.984433	0.978839	0.919562
Cer(d19:1/22:0)	3.78991	0.560109	3.62736	0.407069	5.07247	0.427603	0.0809877	0.207095	0.969917	0.179963	0.098187
Cer(d19:1/23:0)	1.6941	0.434776	2.16518	0.348922	2.27463	0.309297	0.357556	0.52158	0.523948	0.345941	0.948311
Cer(d19:1/24:0)	6.32906	0.421876	7.47737	1.00183	6.54441	0.667187	0.719808	0.828653	0.772133	0.999633	0.752688
Cer(d19:1/24:1)	1.96592	0.260356	3.87581	0.429208	3.40225	0.673372	0.0348631	0.11973	0.0296901	0.142013	0.588827
Cer(d19:1/26:0)	1.68076	0.152258	2.12219	0.402149	2.32838	0.304175	0.559845	0.703905	0.859601	0.532791	0.834255
Cer(d20:1/22:0)	5.26272	0.456103	6.03827	0.667011	5.40355	0.760397	0.716139	0.827691	0.832315	0.986378	0.709787
Cer(d20:1/23:0)	1.17258	0.242245	0.81933	0.146213	1.51804	0.260253	0.1095	0.255075	0.518401	0.588359	0.0917615
Cer(d20:1/24:0)	8.3005	1.01506	7.55274	0.870976	6.8452	0.916766	0.529697	0.68023	0.907375	0.515384	0.753919
Cer(d20:1/24:1)	1.61	0.174592	2.15221	0.449904	1.27817	0.136806	0.260434	0.445088	0.799216	0.617082	0.236992
Cer(d20:1/26:0)	8.67719	0.880465	7.98948	1.07871	5.59104	0.950826	0.106929	0.252018	0.917204	0.127803	0.217539
GM3(d18:1/16:0)	9.59421	1.25996	15.1203	2.14408	19.3836	1.96588	0.0207859	0.0867521	0.218341	0.015983	0.34565
GM3(d18:1/18:0)	22.8702	2.8794	22.0929	3.42298	21.6996	4.39442	0.836341	0.891801	0.976735	0.831153	0.920604
GM3(d18:1/20:0)	4.42267	1.17663	11.2368	2.94143	7.037	1.3585	0.147694	0.310686	0.128357	0.395439	0.678914
GM3(d18:1/22:0)	14.5557	3.51923	16.1992	3.18536	11.3234	1.92398	0.531157	0.68065	0.955915	0.733968	0.523496
GM3(d18:1/24:0)	4.62134	1.30757	4.14855	1.94277	6.30301	1.62231	0.414865	0.573246	0.766794	0.836086	0.382631
GM3(d18:1/24:1)	17.1903	1.20041	17.5163	3.69463	21.2767	5.09574	0.89326	0.93203	0.910129	0.999147	0.912076
GM3(d18:2/24:1)	2.08005	0.757263	4.47797	1.67704	3.3795	1.64222	0.31971	0.49908	0.607853	0.883993	0.295745
HexCer(d16:1/22:0)	2.7849	0.419984	2.6448	0.507946	1.78057	0.267348	0.184547	0.357784	0.911653	0.202146	0.341493
HexCer(d18:1/16:0)	273.214	19.1543	382.922	57.0845	368.317	28.7035	0.1917	0.366915	0.259304	0.219249	0.998248
HexCer(d18:1/18:0)	352.091	11.2116	357.324	25.013	366.6	31.0525	0.97674	0.99029	0.998789	0.977898	0.985816
HexCer(d18:1/20:0)	44.2342	4.36903	60.9418	6.90276	45.2997	4.05702	0.111838	0.258518	0.168608	0.994883	0.150641
HexCer(d18:1/22:0)	448.129	25.4995	485.98	96.9349	411.682	42.92	0.826925	0.888144	0.996562	0.846666	0.874432
HexCer(d18:1/24:0)	468.345	38.5249	639.865	49.8544	569.756	62.6895	0.123161	0.275167	0.104074	0.426897	0.561871
HexCer(d18:1/24:1)	354.333	26.751	448.776	34.3489	426.999	46.085	0.234954	0.42026	0.220663	0.418754	0.854067
HexCer(d18:2/20:0)	4.86804	0.868191	5.35352	0.499981	3.51884	0.838718	0.102478	0.244402	0.883375	0.277854	0.104054
HexCer(d18:2/22:0)	42.7806	2.95959	40.276	6.07533	31.7383	4.12881	0.240323	0.426059	0.834621	0.234293	0.487434
HexCer(d18:2/24:0)	17.6929	1.73989	19.3439	0.966658	18.0206	1.60318	0.654533	0.772838	0.697052	0.995288	0.711959
Hex2Cer(d18:1/16:0)	30.885	3.74553	36.824	2.63884	33.9413	2.18516	0.304945	0.484847	0.274597	0.621284	0.737848
Hex2Cer(d18:1/18:0)	483.396	20.1365	531.483	27.9908	493.447	18.4962	0.350769	0.5161	0.373133	0.949609	0.479869
Hex2Cer(d18:1/20:0)	2.06322	1.06933	2.27293	0.491913	2.84834	0.686851	0.515648	0.66681	0.635343	0.514594	0.98237
Hex2Cer(d18:1/22:0)	7.97052	0.81107	8.74069	1.1406	11.0655	1.32864	0.273883	0.458505	0.942743	0.298326	0.432133
Hex2Cer(d18:1/24:0)	7.16004	0.649667	8.22672	1.10417	9.70182	0.926934	0.203369	0.377236	0.782953	0.192986	0.472889
Hex2Cer(d18:1/24:1)	16.4574	3.3233	23.8215	3.68472	27.9943	3.26673	0.0907524	0.222621	0.316813	0.0763972	0.674888
Hex2Cer(d18:2/16:0)	33.6423	6.25245	36.7497	2.13315	26.7862	1.84825	0.153949	0.319045	0.629526	0.592092	0.132408
Hex2Cer(d18:2/24:1)	9.46146	0.749376	8.74287	0.722054	10.3745	1.0928	0.514968	0.66681	0.83089	0.864824	0.48359
Hex3Cer(d18:1/16:0)	10.0999	3.09004	15.579	2.75708	20.2855	2.24422	0.0310477	0.109763	0.230068	0.0243207	0.441146
Hex3Cer(d18:1/18:0)	8.58665	2.13096	6.54126	1.84537	10.1316	2.26461	0.459759	0.622331	0.659231	0.961403	0.447958
Hex3Cer(d18:1/20:0)	3.21411	0.787841	3.11521	1.07236	2.91922	0.532475	0.803983	0.873768	0.786873	0.9183	0.948997
Hex3Cer(d18:1/22:0)	1.78431	0.862744	3.353	0.787421	3.51237	0.628202	0.243238	0.428698	0.220523	0.481681	0.790152
Hex3Cer(d18:1/24:0)	2.9138	0.516462	2.5874	0.264172	4.04549	1.38822	0.640045	0.769938	0.998992	0.69968	0.701933
Hex3Cer(d18:1/24:1)	8.75308	2.33923	12.2584	4.6975	16.6619	3.4481	0.482806	0.643385	0.989953	0.533688	0.587321
SHexCer(d18:1/16:0(OH))	1.37104	0.301624	2.6986	0.467254	2.76453	0.43646	0.0245437	0.0951661	0.0454036	0.0327014	0.996044
SHexCer(d18:1/16:0)	27.0342	4.02265	27.5896	2.12047	28.9124	2.53491	0.833932	0.891801	0.948381	0.819477	0.952115
SHexCer(d18:1/24:0(OH))	10.6823	2.07315	8.57405	1.82025	9.49089	2.33168	0.706262	0.82259	0.716328	0.770058	0.991365
SHexCer(d18:1/24:0)	10.092	3.34273	15.9114	2.33686	8.8569	2.26142	0.245271	0.431017	0.40881	0.973276	0.25057
SHexCer(d18:1/24:1(OH))	348.141	37.7891	342.039	9.526	365.536	19.9675	0.754366	0.846273	0.99837	0.792469	0.806098
SHexCer(d18:1/24:1)	1029.8	85.1914	1040.77	84.2826	999.699	84.3639	0.923315	0.958397	0.998304	0.952929	0.926857
SM(d17:1/14:0)	17.775	0.708189	18.7933	1.30442	16.3296	0.719883	0.214099	0.391105	0.832879	0.514838	0.198875
SM(d18:0/14:0)	7.08078	0.405099	9.38275	1.0998	8.4058	0.84986	0.249499	0.434625	0.221269	0.573438	0.69557
SM(d18:1/14:0) & SM(d16:1/16:0)	228.841	13.5479	228.312	18.4797	210.851	11.626	0.605222	0.745366	0.992126	0.646558	0.69658
SM(d18:2/14:0)	41.8582	1.09747	43.4656	3.68745	34.4968	1.42904	0.036621	0.121529	0.975359	0.0941185	0.0493751
SM(d17:1/16:0)	817.805	64.8059	840.954	70.1069	929.341	48.558	0.390612	0.555238	0.980245	0.435209	0.514282
SM(d18:0/16:0)	321.516	18.1271	350.748	22.6785	444.484	20.4603	0.00213397	0.0168752	0.57924	0.00267392	0.0158681
SM(d18:1/16:0)	15626.5	934.38	18631.2	1183.85	17616.4	920.726	0.177776	0.349212	0.162598	0.369654	0.798809
SM(d18:2/16:0)	3681.83	188.262	3568.7	346.637	3376.19	225.059	0.731914	0.834687	0.898607	0.70973	0.93172
SM(34:3)	32.5953	0.763298	32.8494	3.6963	28.7885	1.04087	0.396806	0.558502	0.974556	0.434669	0.530209
SM(35:1)	285.529	20.4999	319.109	30.8105	327.797	10.7293	0.366989	0.531471	0.620239	0.338618	0.871115
SM(d18:2/17:0)	58.7925	2.88739	59.3031	3.14469	61.8377	2.68944	0.730138	0.834246	0.995927	0.763388	0.795218
SM(35:2) (b)	38.4317	4.48228	56.3082	7.29863	80.5869	9.175	0.00211161	0.0168752	0.128075	0.00156587	0.0846428
SM(d18:1/18:0) & SM(d16:1/20:0)	1261.18	36.3031	1473.35	97.7282	1426.56	109.566	0.308545	0.486507	0.296271	0.480634	0.8981
SM(36:2)	570.469	43.129	676.475	49.1057	646.569	57.8849	0.403158	0.562176	0.379283	0.616188	0.876799
SM(d18:2/18:1)	127.679	5.5231	178.26	16.1275	161.124	6.50214	0.0127342	0.0637769	0.0115051	0.0557321	0.604768
SM(37:1)	257.398	22.2391	302.154	27.7057	308.361	13.5858	0.252838	0.435402	0.412944	0.244026	0.935774
SM(d18:1/20:0) & SM(d16:1/22:0)	1327.67	95.2337	1698.19	252.079	1682.43	172.03	0.419276	0.576625	0.497722	0.447905	0.998511
SM(d18:2/20:0)	566.947	22.114	658.738	60.7888	601.197	57.3749	0.606733	0.745698	0.61485	0.965438	0.724146
SM(38:3) (a)	40.6992	1.29222	49.4326	2.52659	49.6846	2.09136	0.018962	0.0825811	0.0368406	0.025422	0.994276
SM(38:3) (b)	41.4079	2.4457	49.8583	3.78771	65.6552	2.93369	0.000320413	0.00326387	0.163874	0.000283453	0.0104113
SM(d16:1/23:0) & SM(d17:1/22:0)	1091.32	94.9442	1099.06	157.248	1211.33	202.169	0.97958	0.991123	0.989768	0.998772	0.978566
SM(d18:0/22:0)	219.361	9.41109	267.271	34.1798	280.171	14.6997	0.158299	0.32256	0.393269	0.139206	0.782763
SM(d18:1/22:0) & SM(d16:1/24:0)	15828	429.288	17719.2	2463.96	17382.1	2060.28	0.941376	0.967123	0.937361	0.968268	0.992247
SM(d16:1/24:1)	3038.78	284.319	3509.55	511.613	2517.63	133.91	0.154737	0.319577	0.777095	0.460791	0.140271
SM(d18:2/22:0)	6636.89	347.255	6166.73	763.294	6056.09	864.655	0.73982	0.837348	0.863787	0.72156	0.964781
SM(40:3) (a)	11239.4	628.032	10657.7	626.46	12665.6	935.799	0.177802	0.349212	0.829046	0.45874	0.165824
SM(40:3) (b)	2160.09	236.934	1824.04	145.622	1995.96	132.806	0.432671	0.589649	0.408205	0.834433	0.69339
SM(41:0)	175.058	11.7437	236.858	25.5786	252.957	18.0664	0.0200237	0.0851759	0.0779382	0.0181014	0.756793
SM(41:1) (a)	2675.12	135.193	3091.52	317.245	3325.61	241.029	0.281241	0.461819	0.624894	0.251408	0.751161
SM(d18:2/23:0)	894.016	54.7741	942.374	47.1496	1050.43	83.9926	0.341191	0.5161	0.862819	0.330942	0.597381
SM(d18:1/24:0)	5843.45	175.632	7445.57	879.616	7778.36	869.801	0.304715	0.484847	0.447654	0.301378	0.96129
SM(d18:1/24:1)	18428.5	1075.99	22725.8	1520.72	22226.5	1589.34	0.137353	0.294975	0.151859	0.212312	0.955443
SM(d18:2/24:0)	2837.34	118.565	3285.66	204.319	3449.37	209.036	0.117437	0.267348	0.282197	0.106327	0.83526
SM(43:1)	388.157	26.5008	504.619	48.7213	536.461	31.0327	0.0324916	0.113532	0.114639	0.0290721	0.767631
SM(43:2)	303.838	20.1805	374.87	36.9871	396.287	17.4584	0.0477125	0.146302	0.173183	0.0410232	0.722731
SM(44:1)	58.2368	1.77558	65.8768	5.58551	75.2722	6.65436	0.174599	0.345178	0.67033	0.15641	0.515087
PC(28:0)	14.0704	1.65046	16.1252	2.40881	13.9132	1.36782	0.751482	0.846273	0.82927	0.997129	0.758838
PC(14:0_16:0)	686.002	34.2878	755.608	53.3503	771.996	53.2733	0.535219	0.682944	0.666677	0.527831	0.975521
PC(31:0) (a)	41.4076	2.13811	39.7871	7.3542	49.7298	5.03563	0.290937	0.468775	0.817088	0.641425	0.266717
PC(31:0) (b)	229.847	7.85445	229.114	23.1751	276.829	27.5374	0.197681	0.372174	0.97928	0.340549	0.222908
PC(31:1)	11.5723	0.783744	13.1042	1.17714	15.4233	1.19571	0.0924104	0.225767	0.637404	0.0835867	0.345448
PC(16:0_16:0)	7628.26	514.167	7294.35	229.486	8455.9	537.851	0.16985	0.338012	0.877389	0.40354	0.16531
PC(32:1)	4228.32	546.809	3595.83	438.58	3097.99	178.225	0.157139	0.32256	0.51406	0.134846	0.629398
PC(32:2)	828.856	108.301	647.661	91.095	589.319	22.7623	0.127254	0.280145	0.246278	0.124641	0.923942
PC(33:0) (a)	83.8079	4.81875	92.2219	11.5459	95.1962	10.8403	0.786395	0.865563	0.894766	0.769852	0.968565
PC(33:0) (b)	201.308	9.00027	193.654	16.5092	255.963	18.4598	0.0143594	0.0686808	0.861589	0.0645426	0.0167992
PC(33:1)	2251.18	177.219	1941.54	127.639	2004.73	123.96	0.333128	0.512045	0.3307	0.473154	0.936848
PC(33:2)	2579.87	153.979	2392.42	160.547	3065.02	121.477	0.014206	0.0686808	0.624862	0.112245	0.0129557
PC(16:0_18:0)	2810.21	171.735	2790.71	137.928	3193.94	101.364	0.0761139	0.198028	0.996808	0.145649	0.105261
PC(16:0_18:1)	104095	5348.81	103610	2794.4	92832.8	3345.37	0.0644328	0.176822	0.999469	0.114736	0.0998984
PC(16:0_18:2)	228617	7026.84	232881	3472.34	253978	9476.78	0.0677483	0.180963	0.903561	0.084513	0.154789
PC(16:1_18:2)	6439.59	372.265	5095.1	465.477	5372.96	363.297	0.119322	0.269713	0.114539	0.245547	0.839796
PC(16:0_18:3) (a)	6450.91	266.159	5896.64	324.825	6424.96	290.711	0.354504	0.519651	0.425303	0.99478	0.419493
PC(16:0_18:3) (b)	6226.13	223.946	5799.22	459.92	6076.89	249.192	0.598247	0.738288	0.592956	0.943143	0.746424
PC(14:0_20:4)	376.06	40.0582	327.161	35.9617	317.055	30.0859	0.504078	0.657842	0.623294	0.504019	0.982837
PC(34:5)	27.5742	3.64848	23.9945	2.37733	21.043	1.01908	0.221032	0.396924	0.633909	0.195477	0.639985
PC(15-MHDA_18:1)	312.276	3.90123	310.74	24.2869	290.799	34.0942	0.650469	0.771069	0.987583	0.677639	0.748356
PC(17:0_18:1)	1502.67	47.7534	1397.75	85.2815	1523.11	64.2453	0.360175	0.523767	0.511613	0.987358	0.371214
PC(15-MHDA_18:2)	1034.1	67.2992	904.06	56.9918	989.022	161.949	0.707619	0.82259	0.70712	0.789073	0.982726
PC(17:0_18:2)	4929.2	439.521	4558.34	482.094	5732.23	419.386	0.162722	0.327076	0.785769	0.468796	0.148051
PC(17:1_18:2)	1000.18	57.9368	851.909	42.3546	1044.86	45.6118	0.0240694	0.0939331	0.110587	0.810637	0.0226038
PC(15:0_20:3)	793.85	49.1963	695.797	66.1344	890.196	27.3959	0.0214615	0.0876452	0.277073	0.386883	0.016519
PC(15:0_20:4)	358.598	33.9474	314.063	30.4952	331.497	20.2359	0.542369	0.690601	0.511909	0.816759	0.829519
PC(35:5)	35.1992	3.02067	27.3989	2.45471	30.6421	2.14735	0.134323	0.292386	0.114022	0.466077	0.550631
PC(18:0_18:1)	19518.5	231.643	20001.3	883.466	19573.5	325.065	0.860406	0.905611	0.879684	0.998261	0.887123
PC(18:1_18:1)	7321.64	485.655	7488.45	706.004	8049.07	1439.46	0.994847	0.994847	0.999228	0.994595	0.997771
PC(18:0_18:2)	133595	3997.39	137567	5059.62	159461	6210.38	0.00659195	0.0412684	0.862671	0.0106827	0.023089
PC(18:1_18:2)	8391.53	280.792	8088.09	211.562	7244.83	251.258	0.0123309	0.0628038	0.731837	0.0150595	0.0542065
PC(16:0_20:3) (a)	28753.5	2085.9	27469.6	2011.31	30011.7	1922.67	0.646183	0.769938	0.88574	0.910489	0.6193
PC(16:0_20:3) (b)	34550.1	378.879	31757.4	2477.64	31177.4	2293	0.451479	0.613888	0.578888	0.450738	0.978924
PC(18:2_18:2)	13680.6	795.415	11646.5	1082.59	13925.9	1224.36	0.250977	0.43469	0.35625	0.999382	0.284096
PC(16:0_20:4)	78699.8	1556.2	79900.4	2236.37	73426.3	3342.38	0.183809	0.357784	0.962949	0.343006	0.200457
PC(16:1_20:4)	1241.27	82.9163	1039.79	92.6814	948.036	79.8964	0.102975	0.244617	0.334594	0.0874215	0.696326
PC(16:0_20:5)	6217	559.198	5534.95	679.648	4313.9	227.835	0.0489531	0.149344	0.589112	0.04465	0.233884
PC(36:6) (a)	168.901	22.6427	137.879	19.4467	110.728	9.5053	0.0992595	0.237669	0.489908	0.0836353	0.48739
PC(14:0_22:6)	390.559	53.5211	324.528	34.2136	291.355	22.1304	0.290293	0.468775	0.584203	0.261334	0.80761
PC(15-MHDA_20:4)	327.966	23.666	326.924	50.4944	328.975	52.8735	0.953078	0.972496	0.974767	0.949811	0.995771
PC(17:0_20:4)	1519.76	128.112	1427.3	219.277	1412.97	115.71	0.808244	0.875234	0.803203	0.873837	0.984479
PC(15:0_22:6)	663.93	50.6813	624.825	28.6081	570.299	23.7187	0.190622	0.366019	0.783854	0.181849	0.450386
PC(38:2)	5710.55	124.197	4947.55	283.389	5808.21	383.51	0.15176	0.316694	0.243072	0.99896	0.178804
PC(18:0_20:3)	14583.4	927.789	13761.1	559.066	11855.9	628.248	0.0367253	0.121529	0.775816	0.041339	0.124754
PC(18:1_20:3)	3766.26	166.089	4148.59	411.106	3503.91	553.566	0.392656	0.556571	0.885112	0.689964	0.371056
PC(38:4) (b)	1837.95	83.6403	2104.3	177.298	1780.71	235.117	0.372086	0.534985	0.689141	0.865606	0.342907
PC(18:0_20:4)	51897.5	1656.35	55869.4	4324.1	52589	1786.89	0.752992	0.846273	0.769223	0.989198	0.816862
PC(38:5) (a)	17854.7	918.403	17650.5	1072.04	14510.4	1339.4	0.0825812	0.209415	0.989725	0.12718	0.136144
PC(38:5) (b)	5678.98	287.42	5771.78	322.629	4804.27	399.746	0.0884803	0.218834	0.989012	0.175048	0.11396
PC(38:6) (a)	8201.12	319.133	7517.15	195.025	7372.15	321.482	0.158193	0.32256	0.315136	0.148721	0.893524
PC(16:0_22:6)	104502	2667.94	106417	3679.98	92061.1	4870.64	0.046471	0.143964	0.966253	0.118474	0.0592609
PC(18:2_20:5)	655.593	55.3835	571.773	51.2031	580.237	45.0343	0.495107	0.655417	0.509054	0.589093	0.981711
PC(16:1_22:6)	2916.05	251.8	2281.58	295.975	1824.74	138.119	0.0252018	0.0959839	0.214225	0.0195383	0.405336
PC(38:7) (c)	847.954	47.8799	783.077	93.3977	642.031	44.006	0.120647	0.270555	0.69618	0.111615	0.376913
PC(39:5)	331.858	14.4142	355.715	20.9614	336.022	30.1253	0.728068	0.833465	0.807372	0.997863	0.738934
PC(15-MHDA_22:6)	591.424	54.1073	615.243	47.198	558.748	30.1948	0.645888	0.769938	0.91969	0.875488	0.621469
PC(17:0_22:6)	1876.01	136.989	1820	101.212	1831.23	82.9819	0.952108	0.972496	0.949004	0.97355	0.994092
PC(40:10)	13.5115	1.09084	18.0716	4.11465	15.2997	0.899568	0.511899	0.665912	0.483135	0.736919	0.876459
PC(18:0_22:4)	611.912	17.0719	635.644	25.8656	596.879	36.8354	0.582271	0.724524	0.874388	0.875653	0.553067
PC(20:0_20:4)	1946.21	132.366	1596.09	58.3685	1688.32	49.8267	0.0192235	0.0831174	0.0166889	0.0853089	0.580888
PC(18:0_22:5)	3942.25	122.991	4031.04	170.304	3469.62	150.577	0.0343096	0.118506	0.946772	0.100456	0.0429608
PC(18:0_22:6)	31259.2	1199.64	32689.6	2703.34	28375.8	2983.36	0.429681	0.588243	0.975258	0.606357	0.442031
PC(40:7) (a)	458.183	44.1047	386.861	27.9222	362.222	40.3653	0.221077	0.396924	0.509119	0.19551	0.77496
PC(18:1_22:6) (a)	15211.7	447.57	13859.9	540.881	11392.2	659.711	0.00168595	0.0138803	0.402209	0.00175774	0.0200726
PC(18:1_22:6) (b)	2460.94	229.897	2328.68	206.454	1814.88	95.5217	0.0258116	0.096119	0.854952	0.0340419	0.0774677
PC(40:8)	3814.38	228.055	3593.27	212.175	3426.62	201.654	0.475802	0.638442	0.783455	0.44412	0.830598
PC(44:12)	197.6	9.88162	215.471	23.3088	211.012	23.0939	0.931642	0.962057	0.924955	0.975601	0.980814
PC(O-16:0/16:0)	865.06	58.5685	1015.89	107.593	1185.92	114.668	0.159393	0.32256	0.610534	0.139616	0.536465
PC(O-32:1)	258.978	18.3858	301.906	19.6805	294.351	15.8112	0.238598	0.425511	0.250091	0.341637	0.955748
PC(O-32:2)	55.1831	4.31291	63.5634	3.77925	79.3185	5.17671	0.00806317	0.0458196	0.366259	0.00700173	0.092532
PC(O-34:1)	2262.04	180.323	1952.71	128.272	2015.19	122.419	0.337287	0.514491	0.334808	0.477332	0.937506
PC(O-34:2)	1568.08	83.2828	1709.44	93.9116	2287.12	71.464	7.54272e-05	0.000906635	0.455558	0.000119168	0.000854543
PC(O-34:4)	52.2549	8.11598	61.8585	6.52364	94.8844	5.10106	0.000761609	0.00704196	0.388693	0.000850362	0.00982644
PC(O-35:4)	43.8254	4.11025	51.1622	4.83725	73.8049	3.41818	0.000556226	0.0054802	0.420613	0.000669461	0.00663505
PC(O-36:0)	32.7348	4.16568	41.9947	4.44124	53.7539	6.5937	0.0294174	0.1064	0.323353	0.0233961	0.307086
PC(O-18:0/18:1)	211.878	16.4709	278.95	22.6306	274.159	12.1304	0.0271422	0.100076	0.0432039	0.0405146	0.997971
PC(O-18:1/18:1)	182.174	19.6643	216.25	16.1572	238.723	15.3901	0.0804679	0.207095	0.306255	0.0670529	0.645432
PC(O-18:0/18:2)	404.446	13.5353	443.664	38.9385	505.111	27.0518	0.0760586	0.198028	0.695573	0.0728733	0.265468
PC(O-18:1/18:2)	433.067	30.5341	491.738	32.8064	608.914	26.6177	0.00317774	0.0224685	0.350215	0.00293363	0.0423738
PC(O-16:0/20:3)	258.118	16.6582	303.165	17.1378	370.959	10.0008	0.000273506	0.00283408	0.0904961	0.000213073	0.0159554
PC(O-16:0/20:4)	1954.73	164.56	2088.76	219.662	2684.97	170.722	0.0281716	0.103239	0.892369	0.0391816	0.0760689
PC(O-36:5)	260.287	13.8445	304.971	12.0013	417.074	15.167	2.42671e-06	3.94177e-05	0.0485429	2.49027e-06	0.000151023
PC(O-38:4)	524.313	48.6367	534.379	57.9778	690.129	40.8836	0.0394269	0.126714	0.994075	0.0716137	0.0699011
PC(O-38:5)	2192.42	133.166	2420.71	197.914	2562.51	138.792	0.277536	0.459849	0.610043	0.247916	0.760953
PC(O-16:0/22:6)	2034.13	133.923	2267.49	158.91	2690.45	122.599	0.0135611	0.0662621	0.470384	0.0124164	0.107887
PC(O-40:5)	192.106	13.1397	223.24	16.8965	256.469	16.3004	0.0401766	0.128437	0.362698	0.0324024	0.345714
PC(O-18:0/22:6)	582.454	33.8415	645.844	52.5656	705.639	49.6149	0.250217	0.434625	0.658119	0.223112	0.667003
PC(O-40:7)	2045.72	74.2394	2215.06	211.824	2628.53	224.789	0.2518	0.434861	0.897594	0.26014	0.447769
PC(P-16:0/14:0)	16.8275	0.781764	21.8629	2.417	34.5353	3.49955	0.000185745	0.00202968	0.200678	0.000184115	0.00488782
PC(P-16:0/16:0)	232.23	12.6731	261.4	13.7483	340.718	13.4248	0.000158323	0.00179532	0.26969	0.000177935	0.00309392
PC(P-16:0/16:1)	74.5988	5.20552	85.6456	9.87041	112.624	7.08223	0.00741446	0.045011	0.600281	0.00823218	0.0465798
PC(P-16:0/18:0)	58.9001	2.41701	63.3893	2.11434	72.2165	1.87376	0.00161973	0.0135202	0.309191	0.00151769	0.026063
PC(P-16:0/18:1)	295.979	33.5286	343.338	25.71	499.548	21.6584	0.000500302	0.00501136	0.356301	0.000560878	0.00721676
PC(P-16:0/18:2)	643.758	100.993	888.827	45.4755	2390.57	129.768	4.83758e-08	1.11823e-06	0.0365317	6.8805e-08	2.04642e-06
PC(P-16:0/18:3)	21.2277	1.83182	31.5569	3.39798	86.3484	10.6145	3.96638e-07	7.44937e-06	0.0650302	5.26056e-07	1.57039e-05
PC(P-35:2) (a/b)	45.62	1.56889	49.5407	2.68183	102.344	3.4465	6.28245e-10	2.90442e-08	0.449133	2.7403e-09	5.43897e-09
PC(P-15:0/20:4)	17.4235	1.41734	25.2522	1.73288	85.3556	4.40724	3.06445e-11	2.63105e-09	0.00322051	5.34459e-11	1.17165e-09
PC(P-36:2)	142.678	9.26958	181.063	15.8303	602.188	16.8365	2.70687e-11	2.63105e-09	0.0452079	7.4947e-11	4.37351e-10
PC(P-36:3)	337.213	26.3308	436.615	55.2755	759.372	56.0073	3.57395e-05	0.000466945	0.218519	4.33415e-05	0.000822462
PC(P-16:0/20:4)	689.005	100.633	865.046	57.6981	3043.37	158.999	1.70025e-09	5.85291e-08	0.124534	4.52121e-09	2.75094e-08
PC(P-16:0/20:5)	153.139	7.44918	160.649	3.64832	191.265	9.43466	0.00897807	0.0499613	0.730787	0.0113997	0.0411588
PC(P-17:0/20:4) (a)	21.048	0.973311	25.1422	1.3257	76.4148	5.15543	1.70882e-10	1.027e-08	0.150817	5.58303e-10	2.18929e-09
PC(P-17:0/20:4) (b)	27.3062	2.06083	35.1383	2.734	159.022	11.3626	4.40173e-11	3.3068e-09	0.089907	1.35643e-10	6.02477e-10
PC(P-18:0/20:4)	172.428	11.296	247.662	15.2381	1676.74	147.612	2.13964e-12	4.28642e-10	0.0163212	6.68809e-12	3.62957e-11
PC(P-38:5) (a)	659.208	57.0127	810.225	71.6428	2172.61	130.22	1.78971e-08	4.48173e-07	0.207677	4.54124e-08	2.67644e-07
PC(P-38:5) (b)	87.0964	4.70869	115.525	7.36369	464.114	32.9053	1.02577e-11	1.23297e-09	0.0234351	2.81253e-11	1.79752e-10
PC(P-16:0/22:6)	1194.54	92.8111	1634.11	64.4335	6901.87	331.508	1.25119e-12	3.75982e-10	0.00447796	3.21099e-12	2.80097e-11
PC(P-20:0/20:4)	86.1264	5.12772	137.575	18.9348	727.979	63.163	4.0318e-10	2.1738e-08	0.0313594	8.64837e-10	9.88681e-09
PC(P-18:0/22:5)	180.871	13.9387	241.371	34.8067	447.368	31.1781	3.73375e-05	0.000477444	0.245106	4.71378e-05	0.000774214
PC(P-18:0/22:6)	575.098	38.2254	771.462	50.1778	5358.73	298.229	1.35659e-13	8.15311e-11	0.0197005	0	1.60505e-12
PC(P-18:1/22:6)	311.218	28.915	449.17	28.9621	2676.5	143.887	3.1184e-12	4.6854e-10	0.0107579	8.82505e-12	5.98043e-11
LPC(14:0)	739.591	44.9258	712.211	35.1769	704.676	50.7455	0.831866	0.891179	0.924713	0.817395	0.971359
LPC(15:0)	1021.01	32.2279	1004.7	62.7459	1255.39	66.9066	0.0181682	0.0814858	0.953312	0.058878	0.0247072
LPC(16:0)	156910	5790.34	148849	14001.8	154938	6933.66	0.711393	0.825381	0.724798	0.983171	0.791647
LPC(16:1)	6435.62	572.216	5705.02	301.91	5763.16	510.108	0.534396	0.682944	0.610345	0.557	0.998089
LPC(17:0)	2690.63	158.817	2793.46	286.198	3097.19	224.922	0.504601	0.657842	0.990983	0.555274	0.605787
LPC(17:1)	829.487	28.8578	759.902	61.415	804.381	49.4757	0.589849	0.730926	0.571121	0.906948	0.781465
LPC(18:0)	48595.8	2324.93	53376.9	5302.94	52909.2	1839.55	0.643489	0.769938	0.737153	0.643947	0.989726
LPC(18:1)	39560.7	1744.93	40297.5	1766.62	39919	2050.41	0.970234	0.986651	0.970387	0.997429	0.98183
LPC(18:2)	56651.2	1631.35	56993.2	2622.18	62401.9	2166.36	0.160421	0.323535	0.999197	0.236651	0.219785
LPC(18:3)	1770.6	77.8848	2004.84	179.725	2296.92	133.399	0.0500689	0.151213	0.532489	0.0438205	0.269227
LPC(19:0)	1980.35	186.934	2110.24	253.922	2471.87	138.729	0.201103	0.374587	0.947389	0.231401	0.334492
LPC(19:1)	550.55	44.9608	612.355	76.5336	620.609	38.3528	0.685042	0.800992	0.853973	0.661002	0.938563
LPC(20:0)	3495.26	57.7106	3102.34	358.556	3760.91	149.808	0.120311	0.270555	0.372975	0.79925	0.106556
LPC(20:1)	2035.82	144.474	1970.25	223.42	2150.03	185.794	0.764976	0.849976	0.917434	0.954591	0.745411
LPC(20:2)	877.056	69.0925	782.369	87.3462	855.772	145.046	0.772317	0.854812	0.754088	0.892574	0.9496
LPC(20:3)	6988.28	466.946	6057.58	750.532	5433.08	1032.01	0.28903	0.468775	0.653267	0.259112	0.733742
LPC(20:4)	21661.4	896.746	22761.9	2073.41	21068.7	1653.17	0.766534	0.849976	0.951877	0.921638	0.748606
LPC(20:5)	1829.42	163.601	1659.24	132.985	1522.79	183.204	0.371882	0.534985	0.76329	0.342671	0.73537
LPC(22:0)	421.707	32.8502	507.556	185.748	355.557	24.8478	0.68866	0.803659	0.997502	0.733539	0.753078
LPC(22:1)	191.199	10.8492	184.628	10.2686	197.862	10.4256	0.683335	0.800554	0.901901	0.919777	0.658317
LPC(22:4)	191.935	11.5452	181.889	17.1056	177.666	35.7898	0.670915	0.789081	0.929873	0.654646	0.852861
LPC(22:5)	43.7373	2.36869	45.0824	3.48262	44.0148	4.75625	0.947648	0.97025	0.986125	0.9881	0.942474
LPC(22:6)	17976.5	1237.71	18321.9	1237.33	16230.2	1240.22	0.398843	0.560057	0.988034	0.549303	0.426452
LPC(24:0)	407.286	26.4582	428.795	21.481	427.717	27.9521	0.843507	0.895667	0.8421	0.892155	0.990644
LPC(26:0)	214.738	22.5713	267.818	107.951	184.231	13.4648	0.824679	0.888144	0.99577	0.842793	0.875075
LPC(O-16:0)	828.336	31.1572	852.92	80.7626	926.427	73.7743	0.650113	0.771069	0.997346	0.700077	0.719613
LPC(O-18:0)	191.129	7.80677	210.494	14.7166	232.36	16.9924	0.207461	0.383644	0.669049	0.185224	0.580526
LPC(O-18:1)	413.35	58.7536	455.168	56.8589	492.334	52.7371	0.562606	0.7059	0.834896	0.533111	0.861394
LPC(O-20:0)	75.6704	5.28904	80.8857	4.70707	96.3075	5.13247	0.0289939	0.105608	0.731455	0.0318642	0.112664
LPC(O-20:1)	13.4458	1.24876	14.3582	1.8766	16.4439	1.49716	0.414912	0.573246	0.961175	0.439437	0.569222
LPC(O-22:0)	24.5949	2.44972	27.4154	2.25574	30.6823	2.87594	0.307357	0.486109	0.710943	0.278608	0.702364
LPC(O-22:1)	20.2778	2.19316	22.1227	2.03531	23.6386	2.00268	0.516843	0.66681	0.798956	0.485638	0.854988
LPC(O-24:0)	13.4381	1.0505	17.1986	2.05594	15.8908	2.33894	0.523516	0.673732	0.49454	0.748736	0.876672
LPC(O-24:1)	17.1215	1.30034	19.0652	1.45419	19.4652	1.46166	0.557889	0.702917	0.670803	0.556841	0.984588
LPC(O-24:2)	5.6192	0.62761	6.83498	0.695553	7.90046	0.871287	0.220761	0.396924	0.558181	0.193885	0.719043
LPC(P-16:0)	55.0447	3.05079	64.8086	3.66143	151.344	12.5775	5.96299e-08	1.32732e-06	0.294736	1.55227e-07	7.81859e-07
LPC(P-18:0)	13.9837	1.31729	16.6564	1.73955	85.5776	4.94193	1.03089e-10	6.88408e-09	0.397445	4.6391e-10	8.79232e-10
LPC(P-18:1)	6.70783	0.764825	7.86782	0.805417	30.096	2.45215	3.59604e-08	8.64487e-07	0.582869	1.36603e-07	2.93513e-07
LPC(P-20:0)	3.73356	0.326334	5.86921	0.712877	26.2536	1.25599	1.66522e-09	5.85291e-08	0.0398518	3.35407e-09	4.35563e-08
PE(16:0_16:0)	27.6959	0.87934	24.515	3.03611	37.4199	4.4632	0.0250394	0.0959839	0.571044	0.19599	0.0213522
PE(16:0_16:1)	18.2777	3.91456	15.0012	2.06666	19.8578	2.08982	0.345974	0.5161	0.714944	0.81286	0.314652
PE(16:0_18:1)	259.976	13.5104	287.54	39.1043	490.884	58.1469	0.00259343	0.0194831	0.935566	0.00563668	0.00816305
PE(16:0_18:2)	731.043	111.732	840.565	63.3728	1160.1	80.8901	0.0126189	0.0637305	0.497885	0.0119253	0.0946032
PE(16:1_18:2)	20.9142	2.88084	18.7737	2.08716	26.4228	1.70815	0.083655	0.210363	0.839342	0.265172	0.0821364
PE(16:0_18:3) (a)	22.7899	3.08673	21.872	3.39494	37.9129	4.49756	0.0186931	0.0825811	0.939847	0.063308	0.0245219
PE(16:0_18:3) (b)	14.6958	2.46328	16.9302	3.48062	28.2616	2.98878	0.0169257	0.0764836	0.929897	0.0275665	0.044106
PE(15-MHDA_18:1)	1.92624	0.498013	2.68874	0.37922	4.39821	0.885964	0.201317	0.374587	0.545236	0.175619	0.694862
PE(17:0_18:1)	6.81807	2.05658	8.24154	1.71259	16.4768	2.59242	0.0109127	0.0585393	0.771427	0.0142734	0.0446177
PE(15-MHDA_18:2)	4.38261	0.810086	5.75569	0.752472	7.28594	0.81364	0.059326	0.166324	0.368151	0.0481505	0.451094
PE(17:0_18:2)	32.1829	4.61285	36.7822	5.24288	72.3263	10.142	0.00243965	0.0188207	0.800097	0.00406288	0.0109457
PE(36:0)	14.4882	1.88142	15.8794	2.43481	31.8131	4.72633	0.00354922	0.0248033	0.94991	0.00770362	0.0103311
PE(18:0_18:1)	74.6617	9.35987	84.446	6.29417	143.164	16.9439	0.00143692	0.012337	0.651077	0.00206847	0.00935564
PE(18:1_18:1)	126.721	27.5053	129.528	23.1728	247.342	50.3196	0.0219425	0.0876452	0.995108	0.044573	0.0415512
PE(18:0_18:2)	818.906	155.51	817.104	78.3357	1535.12	159.581	0.00294471	0.0213226	0.968058	0.00699803	0.00814318
PE(36:3)	457.205	46.2563	542.71	92.3448	778.38	127.087	0.0533674	0.157741	0.813731	0.060113	0.156556
PE(16:0_20:4)	1021.07	106.092	1079.87	100.057	1211.74	96.8299	0.380558	0.54586	0.902311	0.378181	0.60292
PE(16:1_20:4)	37.58	4.26672	31.9144	3.60029	34.2375	3.95251	0.611736	0.748934	0.58586	0.799673	0.909209
PE(16:0_20:5)	50.1437	7.80192	53.5445	8.87426	49.5038	4.90769	0.928282	0.960237	0.935959	0.998313	0.945409
PE(37:4) (a)	2.44404	0.339896	2.01727	0.492306	2.72535	0.806328	0.611858	0.748934	0.625902	0.972896	0.717579
PE(37:4) (b)	33.5829	4.36774	38.3997	3.7621	42.3555	5.52464	0.400895	0.561022	0.66667	0.370464	0.864539
PE(18:0_20:3) (a)	112.786	10.3591	137.56	10.0284	155.268	18.188	0.142027	0.302689	0.379393	0.123618	0.758289
PE(18:0_20:3) (b)	20.7556	2.32222	24.1388	3.75882	47.2815	9.18918	0.00481507	0.032154	0.873072	0.00831538	0.0169904
PE(18:0_20:4)	1020.72	89.0728	1201.87	74.5358	1450.76	145.866	0.0707326	0.188099	0.454578	0.0588685	0.414786
PE(38:5) (a)	693.391	65.5134	825.24	118.884	835.258	104.782	0.623398	0.761509	0.725784	0.621557	0.986893
PE(38:5) (b)	94.8481	9.48084	113.805	9.52942	130.29	14.5174	0.137917	0.294975	0.448865	0.117382	0.654146
PE(16:0_22:6)	1809.41	214.985	2152.6	92.75	2446.7	242.754	0.147847	0.310686	0.392907	0.128652	0.755584
PE(15-MHDA_22:6)	5.09349	1.74779	5.98728	1.27722	7.27502	1.17454	0.350109	0.5161	0.696145	0.318494	0.775188
PE(17:0_22:6)	15.0742	2.39177	16.3522	3.61023	28.3881	4.43849	0.0881514	0.218834	0.999992	0.151482	0.127883
PE(40:4)	9.59753	0.63299	12.6767	2.40982	18.221	2.62899	0.0121838	0.062585	0.479229	0.0113505	0.0962408
PE(18:0_22:5) (n3)	55.9435	7.71994	54.493	5.19076	71.0086	5.85436	0.195411	0.37048	0.99405	0.311641	0.234295
PE(18:0_22:5) (n6)	8.0905	1.33359	12.5175	2.6343	17.8692	3.61714	0.0553592	0.161509	0.38926	0.0450888	0.406974
PE(18:0_22:6)	587.556	51.4714	812.18	95.4912	951.113	104.371	0.0974879	0.235302	0.297143	0.0838723	0.736202
PE(18:1_22:6)	508.488	52.799	610.188	81.9568	636.265	70.8645	0.47591	0.638442	0.610025	0.471077	0.97502
PE(O-34:1)	69.4343	5.3501	90.0631	6.85948	106.044	15.1978	0.104415	0.247061	0.309595	0.090079	0.742308
PE(O-16:0/18:2)	85.2133	7.45118	102.988	14.5073	144.129	11.8184	0.0116366	0.0608137	0.620224	0.0125516	0.0660483
PE(O-36:3) (a/b)	56.9265	4.38539	65.3946	7.31957	82.4001	9.74166	0.109091	0.255075	0.735236	0.104727	0.324545
PE(O-16:0/20:4)	146.171	20.5775	154.964	11.6644	220.358	19.8177	0.0212933	0.0876452	0.835282	0.0279564	0.0688302
PE(O-36:5)	30.6971	2.41707	33.1362	3.10514	47.4616	9.11334	0.21014	0.385845	0.942763	0.238025	0.350734
PE(O-38:4)	11.1588	1.37872	9.72713	1.22802	11.5777	1.15729	0.632343	0.766206	0.769067	0.98474	0.627932
PE(O-38:5)	109.207	8.4641	134.365	10.7568	173.676	19.6256	0.0194135	0.0833395	0.348891	0.0157965	0.2046
PE(O-16:0/22:6)	863.077	103.762	954.17	87.6709	1316.19	115.495	0.0219575	0.0876452	0.741612	0.0252584	0.0871599
PE(O-18:0/22:5)	73.5707	7.85853	88.267	4.58179	99.1769	9.46046	0.0811302	0.207095	0.286724	0.0683286	0.681969
PE(O-18:0/22:6)	12.86	1.06982	19.091	2.14204	17.3493	1.46988	0.0356226	0.121529	0.0346985	0.0992473	0.770473
PE(O-40:7) (a/b)	70.267	7.15886	80.578	3.18496	101.33	6.91495	0.00959515	0.0529054	0.358053	0.0081693	0.110359
PE(P-15:0/20:4)	10.19	1.14834	14.4643	1.135	39.2217	4.11575	2.62633e-06	3.97697e-05	0.13974	3.58485e-06	7.40649e-05
PE(P-15:0/22:6)	69.4781	2.81681	80.7633	2.80903	153.687	5.94125	4.34036e-10	2.1738e-08	0.0456853	1.00451e-09	9.31019e-09
PE(P-16:0/18:1)	92.57	8.56782	139.87	13.6608	341.541	42.4981	1.61614e-06	2.69805e-05	0.0579096	1.80308e-06	8.32704e-05
PE(P-16:0/18:2)	259.991	25.6761	369.099	28.8796	893.463	95.1907	5.60704e-07	9.91126e-06	0.0595341	7.01552e-07	2.4619e-05
PE(P-16:0/18:3)	16.2545	2.01768	23.2793	3.26959	49.5155	6.28873	0.000118924	0.00140144	0.231403	0.00012977	0.00269464
PE(P-16:0/20:3)	14.3249	1.70343	25.6594	1.10132	72.1369	5.86339	1.75295e-09	5.85291e-08	0.000420864	1.59446e-09	4.30106e-07
PE(P-16:0/20:4)	588.545	44.6222	804.342	62.2313	1905.27	160.864	1.06478e-07	2.20667e-06	0.0541684	1.53904e-07	3.99469e-06
PE(P-16:0/20:5)	37.7556	2.30648	53.9577	4.55415	133.448	7.98752	5.30942e-09	1.51951e-07	0.0116773	7.42067e-09	2.8718e-07
PE(P-16:0/22:4)	39.7927	4.57551	46.2953	7.23103	56.7089	5.2859	0.127216	0.280145	0.76951	0.124034	0.341814
PE(P-16:0/22:5) (n3)	97.9784	9.5537	124.819	12.8628	179.956	17.2831	0.00537523	0.0347367	0.350528	0.00474518	0.0680569
PE(P-16:0/22:5) (n6)	24.3923	3.3052	31.4295	1.83608	52.2927	6.66979	0.000643772	0.00623802	0.214601	0.00057969	0.0158612
PE(P-16:0/22:6)	1110.12	108.204	1456.59	67.2315	3498.13	261.75	6.87327e-08	1.4753e-06	0.0657617	1.09092e-07	2.18104e-06
PE(P-17:0/20:4)	20.0754	2.16366	26.5	3.81248	78.4861	6.4573	5.22565e-07	9.51702e-06	0.311506	1.1408e-06	7.3487e-06
PE(P-17:0/22:6)	72.0228	5.07416	91.3871	8.52239	239.524	6.24338	2.16242e-09	6.84008e-08	0.0829077	5.06144e-09	4.25176e-08
PE(P-18:0/18:1)	73.3866	9.29653	94.2251	9.00759	192.819	21.1772	1.65759e-05	0.000231677	0.221408	2.19341e-05	0.000363947
PE(P-18:0/18:2)	384.267	27.8308	465.22	42.2956	839.027	78.1898	5.10363e-05	0.000639017	0.377586	7.58452e-05	0.000702802
PE(P-18:0/18:3)	16.5765	2.59427	22.9099	2.36497	36.0949	4.24757	0.00263518	0.0195523	0.19585	0.00208241	0.067112
PE(P-18:0/20:3)	15.3315	1.4406	22.5808	2.00076	45.5881	6.7945	1.36739e-05	0.000200439	0.0667952	1.28044e-05	0.000824101
PE(P-18:0/20:4)	685.099	55.0677	904.774	37.9156	2062.97	111.992	1.7231e-09	5.85291e-08	0.0112524	2.66893e-09	7.83203e-08
PE(P-18:0/20:5)	54.6592	3.4471	67.6502	2.8882	144.17	6.56886	1.34096e-09	5.75656e-08	0.0272104	2.53549e-09	4.01215e-08
PE(P-18:0/22:4)	22.9467	3.39814	36.2495	3.65171	36.3169	4.35353	0.0255531	0.0959839	0.0423636	0.0371502	0.999673
PE(P-18:0/22:5) (n3)	86.2055	3.80271	107.35	7.64529	138.969	13.7125	0.0079138	0.0457326	0.252562	0.00624	0.136713
PE(P-18:0/22:5) (n6)	12.2641	1.00198	19.8461	2.19359	30.9005	3.99783	0.000128875	0.00148949	0.0273702	8.85756e-05	0.0232292
PE(P-18:0/22:6)	906.749	87.4476	1199.17	91.3817	2927.42	220.068	1.41868e-07	2.84209e-06	0.0930935	2.30413e-07	3.97914e-06
PE(P-18:1/18:1)	124.151	15.8885	162.557	25.7787	310.008	47.3371	0.00100129	0.00898168	0.486066	0.0012232	0.00979986
PE(P-18:1/18:2)	291.161	32.6295	343.025	58.938	692.094	109.843	0.00160937	0.0135202	0.838818	0.00302267	0.00683954
PE(P-18:1/18:3)	14.2956	2.18316	18.3237	4.87594	32.4605	2.96347	0.00364699	0.0251935	0.768559	0.00548732	0.0169306
PE(P-18:1/20:3)	4.90938	0.902785	6.14106	0.594851	14.7115	1.20827	3.39048e-05	0.000452817	0.366908	5.19399e-05	0.000478014
PE(P-18:1/20:4) (a)	249.886	34.2481	323.641	16.7987	742.299	87.2837	2.5241e-06	3.97697e-05	0.150735	3.54762e-06	6.69894e-05
PE(P-18:1/20:4) (b)	30.3539	2.37005	44.8953	4.36922	95.4932	13.3813	1.47132e-05	0.000210539	0.0890023	1.47103e-05	0.000699811
PE(P-18:1/20:5)	14.0723	2.05627	25.6918	3.08776	55.7074	3.46089	2.6469e-06	3.97697e-05	0.0109343	2.0303e-06	0.000556056
PE(P-18:1/22:4)	13.1431	1.39732	17.1781	1.17892	23.9946	4.13136	0.0219189	0.0876452	0.300881	0.0173073	0.263205
PE(P-18:1/22:5) (a)	32.1864	2.54785	38.3242	2.94296	52.6654	5.54313	0.0056852	0.036349	0.409781	0.0053013	0.0597001
PE(P-18:1/22:5) (b)	7.3393	0.964942	10.7771	1.82284	15.4976	2.61576	0.0144372	0.0686808	0.256449	0.0112154	0.222149
PE(P-18:1/22:6) (a)	327.496	34.7629	432.621	35.712	1078.33	30.2029	1.52986e-08	3.99758e-07	0.0511772	2.64287e-08	4.63852e-07
PE(P-18:1/22:6) (b)	66.3579	6.63006	88.2166	9.54433	212.691	12.7013	3.69192e-07	7.15755e-06	0.141308	6.18805e-07	8.72385e-06
PE(P-19:0/20:4) (a)	1.1397	0.292387	1.51618	0.327902	2.92401	0.377506	0.00777874	0.0457326	0.561564	0.00823217	0.0531911
PE(P-19:0/20:4) (b)	8.19536	1.88182	9.59552	1.84519	18.605	1.7354	0.00140757	0.0122601	0.746259	0.00231731	0.00745169
PE(P-20:0/18:1)	20.1729	1.86859	24.9379	3.16043	40.2398	5.00253	0.00103983	0.0091903	0.433876	0.00118659	0.0116426
PE(P-20:0/18:2)	50.1188	4.09924	61.9272	7.1036	109.18	13.5549	0.000216541	0.00232395	0.401894	0.000282862	0.00278315
PE(P-20:0/20:4)	117.628	14.6881	149.207	11.7825	323.757	19.954	7.75812e-07	1.33218e-05	0.138021	1.19665e-06	1.98684e-05
PE(P-20:0/22:6)	248.325	8.391	352.722	23.647	770.977	57.5134	1.47482e-08	3.99758e-07	0.00920141	1.77674e-08	1.09438e-06
PE(P-20:1/20:4)	30.6615	3.03887	35.237	2.41046	69.4364	7.80494	2.57514e-05	0.000351741	0.538275	5.1068e-05	0.00024456
PE(P-20:1/22:6)	33.3589	1.64765	40.8514	2.59719	98.7003	6.13842	2.98051e-09	8.95643e-08	0.102776	7.17079e-09	5.48624e-08
LPE(16:0)	4645.48	403.632	4571.47	357.876	4551.94	298.472	0.986875	0.991825	0.989285	0.988097	0.999995
LPE(18:0)	4711	141.222	4993.54	545.379	4552.13	265.678	0.806532	0.874957	0.970302	0.924678	0.793785
LPE(18:1)	3635.51	241.816	3360.27	428.625	3995.16	498.57	0.578178	0.720923	0.806347	0.933079	0.552663
LPE(18:2)	7438.94	369.182	6817.8	553.078	8007.51	1016.23	0.64303	0.769938	0.794313	0.976571	0.631814
LPE(20:4)	5934.28	665.715	5262.63	414.343	4583.68	583.613	0.221247	0.396924	0.775396	0.207758	0.509021
LPE(22:6)	9543.6	1065.47	9248.96	524.701	7601.94	746.234	0.159401	0.32256	0.994599	0.223859	0.229719
LPE(P-16:0)	103.972	7.214	158.628	13.1997	228.915	23.3276	0.000178083	0.001982	0.0253707	0.000120795	0.035721
LPE(P-18:0)	93.383	7.79101	127.329	4.2498	186.866	15.5229	6.49942e-05	0.000797174	0.0326998	4.69737e-05	0.00909306
LPE(P-18:1)	35.584	4.52961	58.2299	6.0737	72.8949	9.19627	0.00375172	0.0256225	0.0379807	0.00292373	0.437556
LPE(P-20:0)	19.6356	2.28022	24.9326	2.87603	47.1203	5.18538	0.000239975	0.00253027	0.37182	0.000297724	0.00335212
PI(16:0/16:0)	22.9008	5.20028	19.1679	2.95635	35.3187	4.90236	0.025909	0.096119	0.774441	0.127436	0.0259297
PI(16:0_16:1)	60.4407	5.11853	54.1089	8.52906	56.1677	8.3283	0.719632	0.828653	0.701719	0.845592	0.951909
PI(34:0)	36.1024	3.60225	33.1478	3.20114	39.1449	2.27363	0.332036	0.511676	0.761387	0.750449	0.301151
PI(34:1)	467.624	45.3739	431.747	71.2854	574.198	67.6065	0.330495	0.510611	0.810946	0.698272	0.302731
PI(15-MHDA_18:1) & PI(17:0_18:1)	39.4087	4.53221	34.2633	7.34578	50.8722	9.51155	0.270368	0.457721	0.689651	0.740579	0.240971
PI(15-MHDA_18:2) & PI(17:0_18:2)	106.83	14.1394	91.6974	13.7242	151.376	23.2256	0.0969651	0.234984	0.74017	0.361011	0.0872346
PI(18:0_18:1)	760.167	93.2582	685.996	134.091	1079.86	150.999	0.131501	0.287391	0.78821	0.404907	0.120664
PI(36:2)	3271.8	333.02	3102.06	483.044	4321.81	307.097	0.0719605	0.190521	0.85413	0.229641	0.0725723
PI(18:1_18:2)	672.832	57.5078	651.13	83.8642	764.258	111.484	0.742694	0.839021	0.951337	0.906591	0.724479
PI(16:0_20:3) (a)	715.424	46.2068	657.757	89.4646	780.502	108.011	0.638675	0.769938	0.786679	0.978736	0.629091
PI(16:0_20:3) (b)	156.691	18.2928	138.866	22.3507	174.902	46.9325	0.79295	0.866478	0.823785	0.998207	0.827607
PI(16:0_20:4)	3834.46	280.804	3147.05	487.858	3315.34	330.554	0.349262	0.5161	0.325948	0.568827	0.858394
PI(15-MHDA_20:4) & PI(17:0_20:4)	228.433	19.5712	213.708	33.1099	231.391	21.7415	0.714661	0.827575	0.78559	0.999514	0.733811
PI(37:6)	7.1869	0.929963	7.58583	0.774737	8.65781	1.38748	0.798599	0.869489	0.959382	0.787028	0.915802
PI(18:0_20:2)	71.8235	3.25639	65.0801	7.65529	85.9182	12.9452	0.310846	0.486507	0.741151	0.744166	0.280309
PI(18:0_20:3) (a)	3544.56	130.074	2932.15	297.14	2838.75	262.81	0.148439	0.310843	0.246052	0.154492	0.967197
PI(18:0_20:3) (b)	677.504	52.415	677.777	62.8645	699.775	185.675	0.838382	0.891801	0.999477	0.867698	0.870927
PI(18:0_20:4)	18126.3	368.163	19654	1618.19	17879.4	1543.39	0.626603	0.762228	0.829813	0.945061	0.60319
PI(38:5) (a)	1305.66	62.7792	1313.21	119.86	1408.03	353.642	0.945657	0.969863	0.999068	0.952489	0.961137
PI(38:5) (b)	249.273	19.7954	278.371	22.8914	262.374	34.8312	0.764212	0.849976	0.793842	0.996501	0.808204
PI(38:6)	338.899	17.6367	248.654	27.3612	309.213	36.6042	0.119374	0.269713	0.111339	0.706779	0.316683
PI(39:6)	13.398	2.12855	12.2801	1.28332	13.3681	1.4916	0.910999	0.948892	0.942888	0.998643	0.912667
PI(40:4)	113.951	6.85161	98.4384	8.93557	86.185	11.2639	0.127894	0.280526	0.538881	0.109504	0.526131
PI(18:0_22:5) (n3)	170.705	5.4761	148.15	15.9083	138.22	12.9533	0.272309	0.458314	0.4796	0.253117	0.892835
PI(18:0_22:5) (n6)	87.3222	6.91509	82.227	12.4734	106.541	16.7389	0.387255	0.552828	0.87476	0.69576	0.364042
PI(18:0_22:6)	559.471	38.7304	470.289	52.4764	459.098	39.6555	0.283846	0.464827	0.371976	0.305865	0.994572
LPI(18:0)	149.062	11.9822	221.485	27.0122	160.828	13.3506	0.0359265	0.121529	0.0459897	0.865244	0.0816387
LPI(18:1)	68.9041	4.99169	72.6038	9.40117	100.624	19.4109	0.351145	0.5161	0.992282	0.416435	0.449178
LPI(18:2)	278.79	19.843	239.711	20.2244	316.064	44.7379	0.289984	0.468775	0.593052	0.862929	0.26539
LPI(20:4)	924.973	52.2727	1004.52	87.134	923.476	136.844	0.72523	0.8318	0.919737	0.929271	0.702649
PS(36:1)	45.0217	4.33041	87.4876	35.9361	134.775	21.243	0.0128872	0.0638438	0.51133	0.0123109	0.093162
PS(36:2)	73.6394	6.55737	91.3501	20.9414	210.924	38.2434	0.00192562	0.0156392	0.910805	0.00408984	0.00670626
PS(38:3)	24.9097	3.43251	40.196	12.302	69.28	7.53537	0.00480123	0.032154	0.542671	0.00524814	0.0362218
PS(38:4)	189.512	22.6573	200.351	48.7826	433.041	80.6028	0.00504804	0.0329769	0.994377	0.0161689	0.00931176
PS(38:5)	34.5876	7.44828	29.8044	9.33761	66.9327	15.1998	0.0578916	0.164895	0.773466	0.23399	0.0547637
PS(40:5)	34.7776	7.04471	35.8468	5.07579	46.6801	7.77891	0.504555	0.657842	0.983259	0.542496	0.622918
PS(40:6)	111.54	8.46884	124.158	34.6317	268.65	44.1759	0.00284981	0.020887	0.992012	0.0101695	0.00546202
PG(34:1)	36.0603	2.50747	56.5431	9.89051	55.5623	5.23352	0.147556	0.310686	0.252119	0.150984	0.958351
PG(36:2)	63.9624	15.9514	69.6551	8.63274	112.941	16.6627	0.0598306	0.166473	0.784759	0.0641631	0.18286
CE(14:0)	6171.2	469.965	5294.38	511.584	5120.43	702.579	0.348831	0.5161	0.546726	0.329577	0.920045
CE(15:0)	3197.58	164.384	2783.43	305.435	3129.19	410.74	0.572813	0.717209	0.557292	0.913606	0.757404
CE(16:0)	43480.1	4341.39	39290.7	2592.57	37945.2	1552.67	0.396719	0.558502	0.576894	0.380162	0.94052
CE(16:1)	39774.4	4356.95	39543.9	1732.62	30986.6	2741.47	0.0560921	0.162074	0.993841	0.117787	0.0786126
CE(16:2)	813.038	77.2358	999.619	108.456	808.333	36.7445	0.260461	0.445088	0.345826	0.998974	0.308406
CE(17:0)	1837.96	187.693	2571.51	530.077	2397.77	225.38	0.431273	0.58908	0.515112	0.455564	0.997293
CE(17:1)	13687.2	367.551	12837.6	526.799	12485.1	399.858	0.198782	0.372174	0.416492	0.179819	0.843459
CE(18:0)	2116.03	213.874	3343.72	813.107	2903.27	242.014	0.411882	0.572525	0.492843	0.438976	0.99802
CE(18:1)	80422.6	3632.68	98247.5	6338.76	90364.5	5093.53	0.113418	0.260169	0.0955946	0.393249	0.571187
CE(18:2)	239202	8637.39	281035	15692.2	263183	15580.3	0.215754	0.392933	0.189282	0.543347	0.663061
CE(18:3)	26408.9	1437.59	32268.9	3409.43	37199.8	2496.74	0.0305337	0.108584	0.304115	0.0241203	0.335742
CE(20:0)	397.207	25.1422	490.613	93.384	486.5	32.1698	0.550892	0.699971	0.776742	0.521603	0.905043
CE(20:1)	370.729	22.2195	570.21	121.226	531.686	64.6342	0.33827	0.514684	0.421986	0.364508	0.99714
CE(20:2)	550.781	32.5219	585.881	26.3105	533.571	42.2051	0.517027	0.66681	0.799097	0.895664	0.486968
CE(20:3)	39554.2	2210.37	40089.9	1448.57	33181.9	2490.51	0.0573739	0.164199	0.982434	0.129563	0.0755162
CE(20:4)	315743	15203.4	320146	23523.4	303087	19194.5	0.815155	0.88113	0.998858	0.870263	0.832429
CE(20:5)	65246.9	5802.03	74344.6	6899.45	53418.7	5559.1	0.0663999	0.17893	0.682086	0.311696	0.058428
CE(22:0)	123.857	8.90372	122.033	13.7504	145.371	13.3376	0.345537	0.5161	0.960583	0.543338	0.353279
CE(22:1)	493.462	42.635	515.274	72.7595	496.407	56.0726	0.990874	0.994183	0.999266	0.995824	0.990531
CE(22:4)	3146.97	183.469	3618	275.948	2857.72	200.903	0.0929103	0.226069	0.467547	0.588932	0.0771405
CE(22:5)	17404.6	684.784	17781	787.774	15124	1059	0.0831007	0.209847	0.970742	0.182943	0.100704
CE(22:6)	9184.52	603.253	9391.74	599.705	8110.59	409.751	0.210578	0.385845	0.972895	0.366054	0.231706
CE(24:0)	87.3678	4.4226	80.438	3.37732	101.867	10.3907	0.1149	0.262567	0.720872	0.419874	0.101745
CE(24:1)	131.708	5.22585	136.359	15.3502	164.388	16.8869	0.273006	0.458314	0.998468	0.356379	0.3482
CE(24:4)	51.6974	8.96112	55.6058	11.958	52.2539	7.17438	0.986635	0.991825	0.985326	0.996085	0.995593
CE(24:5)	188.317	31.9318	244.238	39.4058	172.303	11.805	0.265172	0.450192	0.432188	0.97361	0.269822
CE(24:6)	307.53	17.0855	299.646	10.6352	255.148	14.277	0.0320678	0.112706	0.949732	0.0498279	0.0719591
COH	236502	25024.6	242713	16893.6	262083	31868.5	0.838162	0.891801	0.969764	0.829259	0.931272
DE(16:0)	175.469	20.6173	156.894	8.81213	122.777	13.0703	0.0656283	0.178473	0.846499	0.0751795	0.172589
DE(18:1)	256.991	32.3805	431.425	90.2641	393.429	69.8724	0.336192	0.514125	0.347663	0.444729	0.965869
DE(18:2)	3603.39	114.714	3458.53	344.463	4386.21	408.152	0.163741	0.328028	0.879699	0.39144	0.160102
DE(20:4)	8417.41	1069.4	9003.63	1064.84	7898.39	666.624	0.754746	0.846273	0.939385	0.927917	0.734664
DE(20:5)	981.142	80.0009	895.273	67.4133	876.388	82.5768	0.633821	0.766451	0.789385	0.612954	0.954769
DE(22:6)	4449.05	532.561	4010.74	347.196	3595.3	317.534	0.355647	0.520058	0.799183	0.331743	0.679235
AC(12:0)	5.91713	1.55173	10.4686	2.53088	15.6161	2.04539	0.0370046	0.121529	0.4489	0.0311965	0.258943
AC(13:0)	1.15365	0.136208	1.936	0.458114	2.64886	0.327932	0.0220207	0.0876452	0.364821	0.0180107	0.215787
AC(14:0)	17.962	2.5479	31.8893	7.32692	37.9976	4.01539	0.0435904	0.137883	0.265652	0.034738	0.491138
AC(14:1)	20.5616	5.0321	39.2636	9.14526	46.9635	5.13418	0.0603756	0.167215	0.311029	0.0489322	0.53203
AC(14:2)	4.09946	1.0549	7.42971	1.79595	11.2075	1.29597	0.0300982	0.107673	0.439497	0.0254661	0.225424
AC(15:0)	1.54737	0.100784	3.10257	0.785369	3.48594	0.322211	0.0156644	0.0724179	0.0982912	0.0126156	0.558437
AC(16:0)	52.0546	2.83742	90.5287	17.6879	95.5096	8.05624	0.0384017	0.124083	0.127391	0.0345646	0.78332
AC(16:1)	19.5189	4.1959	36.3739	9.03194	44.9963	4.4364	0.0546615	0.160252	0.391369	0.0445428	0.401135
AC(17:0)	1.47245	0.0699289	2.5495	0.603005	2.83149	0.248661	0.0593298	0.166324	0.27759	0.0483599	0.579033
AC(18:0)	14.4676	0.805319	23.1883	4.44843	23.6131	1.9687	0.0813218	0.207095	0.201134	0.075628	0.856212
AC(18:1)	55.3817	8.14811	104.613	26.1132	121.542	7.98971	0.0376625	0.123017	0.275794	0.029756	0.429267
AC(18:2)	17.2168	3.47984	31.4992	7.85973	46.7396	3.9051	0.0188699	0.0825811	0.433756	0.0163382	0.156744
DG(14:0_16:0)	143.906	25.1957	136.606	12.1988	149.189	27.2397	0.993388	0.994847	0.999316	0.997248	0.993019
DG(14:0_18:2)	42.8928	5.51517	33.7558	7.48688	69.2683	7.62951	0.0104012	0.0568281	0.406253	0.15325	0.00829348
DG(16:0_16:0)	555.044	90.4245	446.087	38.7039	585.758	73.9797	0.304402	0.484847	0.543498	0.924381	0.289117
DG(16:0_16:1)	278.144	53.0752	197.581	22.8111	291.334	27.175	0.0768591	0.199105	0.225568	0.882044	0.0734373
DG(16:0_18:1)	1497.64	290.142	926.585	152.323	1682.32	225.112	0.0517077	0.153843	0.199508	0.808234	0.0469564
DG(16:0_18:2)	1204.96	267.981	739.151	127.178	1902.12	368.901	0.0115022	0.0606387	0.238504	0.2909	0.00862546
DG(16:0_20:4)	93.8848	20.3777	64.1646	11.67	211.18	76.8787	0.0148711	0.069283	0.497245	0.158	0.0123632
DG(16:0_22:5)	24.1312	4.71452	31.8138	4.38704	32.8006	4.44976	0.42353	0.581145	0.512836	0.444501	0.995831
DG(16:0_22:6)	166.647	32.7106	148.914	27.8623	308.543	72.2413	0.0383322	0.124083	0.93772	0.113095	0.0465093
DG(16:1_18:1)	572.496	89.3184	390.495	70.3423	513.925	104.643	0.28528	0.465905	0.275873	0.841513	0.499937
DG(18:0_18:1)	637.228	137.604	448.907	67.9894	849.719	149.314	0.0986077	0.237053	0.507929	0.564494	0.0821188
DG(18:0_18:2)	190.57	65.0207	123.307	14.4285	332.468	79.4605	0.0158461	0.0726984	0.584926	0.134151	0.0139305
DG(18:0_20:4)	61.7639	20.3709	107.339	44.2892	235.046	67.427	0.00784506	0.0457326	0.440829	0.00732851	0.0727278
DG(18:0_22:6)	582.138	61.2153	549.031	74.4181	611.951	45.5727	0.646953	0.769938	0.869436	0.925702	0.620726
DG(18:1_18:1)	2277.66	489.695	1321.18	287.909	2086.88	366.846	0.137073	0.294975	0.179111	0.972596	0.20063
DG(18:1_18:2)	3095.48	794.695	1834.97	348.959	3563.11	779.062	0.123645	0.275225	0.304732	0.901629	0.118193
DG(18:1_18:3)	574.076	143.309	332.874	48.618	710.949	145.731	0.0508378	0.152317	0.220547	0.756636	0.044541
DG(18:1_20:3)	75.9058	6.51103	73.436	8.60889	106.629	15.0725	0.208446	0.384282	0.962232	0.376986	0.224113
DG(18:1_20:4)	730.869	71.59	851.634	192.174	1286.1	287.534	0.153313	0.318827	0.95676	0.188078	0.261424
DG(18:1_20:5)	530.532	52.2362	532.83	85.7206	734.048	217.386	0.827555	0.888144	0.977475	0.928376	0.817519
DG(18:1_22:5)	95.3114	9.80972	86.7199	13.3888	126.298	19.4131	0.248994	0.434625	0.830605	0.569579	0.230089
DG(18:1_22:6)	1179.05	220.345	1012.98	137.728	1720.89	368.728	0.192542	0.367359	0.877214	0.440108	0.185968
DG(18:2_18:2)	894.417	269.742	510.509	65.6362	1402.86	351.952	0.0369701	0.121529	0.360693	0.429501	0.0291803
DG(18:2_20:4)	642.758	81.3661	762.306	213.344	1517.11	448.09	0.0595001	0.166324	0.982298	0.0934849	0.107285
DG(18:2_22:6)	831.809	128.922	836.667	107.312	2012.57	500.255	0.0146704	0.0688823	0.998104	0.0331097	0.0281415
TG(48:0) [SIM]	218.324	65.9691	148.561	14.5959	320.66	43.4403	0.0104967	0.0568337	0.504483	0.118413	0.00889934
TG(48:1) [SIM]	509.652	80.1949	391.089	68.9844	475.134	34.9148	0.401397	0.561022	0.477212	0.997184	0.460507
TG(48:2) [SIM]	766.212	131.227	592.973	108.533	635.081	45.1478	0.480867	0.642224	0.450035	0.80116	0.781309
TG(48:3) [SIM]	259.919	28.601	228.908	28.3216	272.81	25.2619	0.49371	0.655417	0.713009	0.947012	0.474456
TG(49:1) [SIM]	113.265	23.7778	83.2609	9.99348	173.929	24.6276	0.00808132	0.0458196	0.494732	0.0986753	0.00689244
TG(50:0) [SIM]	213.143	54.6566	160.63	9.93729	368.023	64.036	0.00775618	0.0457326	0.711294	0.0564558	0.00798709
TG(50:1) [SIM]	1232.94	283.489	737.069	129.188	1177.2	166.558	0.178917	0.350259	0.291147	0.994121	0.199809
TG(50:2) [SIM]	3604.64	691.864	2316.75	529.486	3051.51	359.073	0.277746	0.459849	0.301781	0.942459	0.40165
TG(50:3) [SIM]	4002.01	725.364	2642.06	611.799	2920.08	510.679	0.351223	0.5161	0.327937	0.570262	0.859478
TG(50:4) [SIM]	1268.79	216.292	916.647	214.033	1114.26	198.332	0.497908	0.656234	0.489825	0.916918	0.67784
TG(51:1) [SIM]	170.434	30.3719	125.852	8.38982	271.127	25.7248	0.000682091	0.00640526	0.335021	0.0192123	0.000588111
TG(51:2) [SIM]	452.218	84.275	244.763	45.7382	493.398	42.4163	0.01296	0.0638438	0.0741352	0.772397	0.0121057
TG(52:1) [SIM]	2755.8	695.205	1532.45	188.76	3241.24	426.732	0.0183847	0.0818459	0.15385	0.575166	0.0148893
TG(52:2) [SIM]	10085.7	1948.49	6093.94	1583.33	7904.24	1624.97	0.350758	0.5161	0.324608	0.778621	0.646596
TG(52:3) [SIM]	31875.5	5585.56	21099.8	4401.04	28068.5	5705.57	0.360798	0.523767	0.35392	0.882409	0.560078
TG(52:4) [SIM]	13860.9	2484.27	10250.9	1427.96	14538.3	2748.32	0.454424	0.616499	0.632225	0.974282	0.450178
TG(52:5) [SIM]	5406.18	876.785	3607.67	646.91	5128.17	1058.23	0.348778	0.5161	0.366009	0.940306	0.487697
TG(53:2) [SIM]	461.833	82.1775	324.384	53.7365	554.569	66.8553	0.0583451	0.165403	0.333254	0.604959	0.0478144
TG(54:0) [SIM]	216.729	24.7176	182	16.1885	259.09	22.9641	0.0443229	0.139466	0.450036	0.387415	0.0355977
TG(54:1) [SIM]	470.246	83.6178	322.884	23.0428	548.244	75.802	0.0649392	0.177402	0.30348	0.687625	0.0547374
TG(54:2) [SIM]	2008.44	400.049	1090.3	187.746	1919.33	230.895	0.05573	0.161806	0.112991	0.997255	0.0702471
TG(54:3) [SIM]	5853.59	1552.68	3224.76	576.134	5530.99	946.721	0.143616	0.304995	0.224588	0.999995	0.174977
TG(54:4) [SIM]	8639.29	2395.64	5141.79	665.498	8773.9	1796.21	0.23964	0.426059	0.375608	0.988945	0.255612
TG(54:5) [SIM]	11612	2918.92	6751.33	519.293	11584.6	1723	0.084814	0.211507	0.173144	0.985386	0.0966676
TG(54:6) [SIM]	4229.05	425.768	3872.63	276.095	4690.96	572	0.594726	0.735454	0.892193	0.866944	0.566857
TG(54:7) [SIM]	3072.75	407.756	2714.51	418.866	2964.4	526.51	0.85499	0.90149	0.841635	0.948176	0.956405
TG(56:6) [SIM]	4773.33	557.894	4248.06	334.87	4900.37	478.528	0.675642	0.793087	0.81422	0.979805	0.665474
TG(56:7) [SIM]	11482.1	1278.03	10511.3	480.452	11032.6	828.516	0.880163	0.921564	0.871814	0.974285	0.946451
TG(56:8) [SIM]	10344.8	1122.18	9541.81	573.743	10799.3	1215.74	0.736035	0.836213	0.894344	0.957464	0.71599
TG(56:9) [SIM]	2044.06	179.031	1935.21	148.7	2279.16	330.145	0.739553	0.837348	0.943871	0.913246	0.719748
TG(58:10) [SIM]	125.235	22.9881	91.5802	11.97	118.583	10.6634	0.276159	0.459756	0.374278	0.999999	0.315905
TG(58:8) [SIM]	4002.84	385.123	3393.55	335.306	3801.3	412.216	0.583541	0.724604	0.562766	0.897972	0.785401
TG(58:9) [SIM]	4851.66	385.154	4800.05	338.162	5704.06	578.829	0.342815	0.5161	0.995962	0.469899	0.386361
TG(48:0) [NL-16:0]	178.91	47.0919	126.56	16.0965	268.838	33.9913	0.00677669	0.0419875	0.438121	0.0998408	0.00560045
TG(48:0) [NL-18:0]	11.9128	1.22219	10.064	0.84805	14.863	1.79631	0.0564479	0.162321	0.533068	0.378385	0.0465122
TG(48:1) [NL-16:1]	76.8577	8.81613	65.3353	11.5233	81.1383	8.46422	0.390791	0.555238	0.593734	0.959165	0.381638
TG(48:1) [NL-18:1]	117.368	19.325	86.11	18.3089	115.596	10.6461	0.262469	0.446867	0.405544	0.98724	0.276497
TG(48:2) [NL-14:0]	83.1754	13.94	66.7645	15.346	81.8041	9.04541	0.468544	0.632798	0.594579	0.995487	0.487018
TG(48:2) [NL-14:1]	30.5411	2.74656	48.9938	17.4623	48.5813	5.94015	0.286974	0.467402	0.611654	0.257097	0.77376
TG(48:2) [NL-16:1]	322.379	53.3497	254.376	57.1322	216.285	24.2347	0.321793	0.499735	0.509797	0.305378	0.924574
TG(48:2) [NL-18:2]	87.024	12.8214	70.7154	15.1103	123.421	15.6916	0.0663649	0.17893	0.587935	0.376396	0.0557625
TG(48:3) [NL-14:0]	23.3516	4.87626	14.6747	4.5317	14.7154	2.29853	0.275052	0.459184	0.257134	0.474866	0.854421
TG(48:3) [NL-16:1]	105.987	15.7416	82.3851	15.7312	73.6707	6.75175	0.281176	0.461819	0.417651	0.280029	0.963341
TG(48:3) [NL-18:3]	8.98196	1.82251	6.03002	1.5963	11.3847	1.51579	0.0666893	0.17893	0.366171	0.60325	0.0547928
TG(49:1) [NL-16:1]	8.7043	1.30885	8.02143	0.861863	10.4124	1.00577	0.250118	0.434625	0.908509	0.492438	0.245203
TG(49:1) [NL-17:1]	10.6333	1.32278	7.97433	0.99472	12.9263	1.42159	0.0458583	0.142802	0.317965	0.548644	0.0369116
TG(50:0) [NL-18:0]	60.508	17.9037	44.5587	4.04527	110.94	18.9695	0.00308845	0.0220971	0.708572	0.0263241	0.0034164
TG(50:1) [NL-14:0]	6.9328	1.17631	5.25285	0.753821	11.9974	1.87616	0.00611126	0.0386617	0.538886	0.0702765	0.00547747
TG(50:1) [NL-16:0]	1004.35	220.955	580.451	102.389	1013.63	137.872	0.126669	0.280145	0.273092	0.948256	0.128506
TG(50:1) [NL-18:1]	682.736	135.911	409.248	73.166	800.519	110.968	0.0535427	0.157741	0.234391	0.745862	0.0465498
TG(50:2) [NL-14:0]	116.047	23.4661	70.4104	20.6068	72.7374	10.4901	0.296732	0.476834	0.273582	0.525374	0.830404
TG(50:2) [NL-16:1]	1085.37	222.301	674.123	193.544	688.179	90.4372	0.341011	0.5161	0.319253	0.552933	0.864218
TG(50:2) [NL-18:1]	3805.11	716.452	2428.66	432.88	3714.99	359.599	0.112571	0.259215	0.219674	0.981859	0.124051
TG(50:2) [NL-18:2]	451.378	90.1696	331.606	45.0611	649.309	80.6469	0.0205153	0.0862218	0.487167	0.206358	0.0167829
TG(50:3) [NL-14:0]	175.976	29.9239	115.574	27.7011	149.128	25.4146	0.328856	0.509388	0.328831	0.894224	0.509572
TG(50:3) [NL-14:1]	20.4959	2.52072	31.55	10.0955	33.9187	4.26008	0.184497	0.357784	0.556199	0.160166	0.647259
TG(50:3) [NL-16:1]	1527.25	251.558	1114.82	288.855	1051.52	163.577	0.384029	0.549527	0.420583	0.453545	0.993286
TG(50:3) [NL-18:2]	1001.16	165.844	678.837	164.592	832.63	140.979	0.349157	0.5161	0.330634	0.828387	0.597069
TG(50:3) [NL-18:3]	69.5306	17.4796	44.7147	6.24214	93.1041	11.8436	0.0145132	0.0686808	0.272436	0.301142	0.0109969
TG(50:4) [NL-14:0]	58.2572	9.91215	36.5638	8.92268	56.9285	13.0793	0.271634	0.458314	0.316783	0.974181	0.361851
TG(50:4) [NL-18:3]	91.0242	14.2643	72.0169	23.3715	80.5717	16.5035	0.557571	0.702917	0.536206	0.889602	0.769196
TG(50:4) [NL-20:4]	6.82294	0.672485	6.18287	1.31573	10.0135	1.48835	0.0900506	0.221805	0.717601	0.358573	0.0801136
TG(51:0) [NL-16:0]	12.584	2.92947	10.7237	1.02683	21.4508	3.23154	0.00750255	0.0450903	0.879085	0.0361676	0.00957998
TG(51:1) [NL-17:0]	3.60861	0.301814	4.3943	0.932144	7.67063	0.842254	0.00735089	0.045011	0.92053	0.0132465	0.0217758
TG(51:2) [NL-15:0]	35.8192	6.70736	19.9176	4.14452	38.2054	3.93374	0.0362354	0.121529	0.137268	0.852563	0.0347702
TG(51:2) [NL-17:0]	31.4014	6.33066	21.1689	1.79504	54.6314	6.19006	0.000653902	0.00623802	0.289847	0.0218406	0.00054156
TG(51:2) [NL-17:1]	89.455	17.7066	55.3204	13.4331	73.9178	12.8794	0.370143	0.53475	0.364492	0.889465	0.564434
TG(52:1) [NL-18:0]	288.756	63.2292	185.442	28.2343	368.672	47.977	0.0295653	0.1064	0.26851	0.48783	0.0232738
TG(52:1) [NL-18:1]	318.667	76.6058	196.648	26.74	396.759	46.3696	0.0201247	0.0851759	0.222312	0.45204	0.0156069
TG(52:2) [NL-16:0]	4347.74	985.836	2630.36	358.953	5558	812.004	0.0255485	0.0959839	0.236281	0.497483	0.0201041
TG(52:2) [NL-18:2]	96.6551	26.9745	58.7132	5.32278	162.443	22.5428	0.00244263	0.0188207	0.338251	0.0584884	0.00196733
TG(52:3) [NL-16:1]	823.763	158.952	525.219	141.502	487.542	72.1919	0.279554	0.461571	0.329064	0.332107	0.998014
TG(52:3) [NL-18:2]	4968.84	850.384	3273.05	471.896	4993.02	715.581	0.190603	0.366019	0.319521	0.986994	0.205426
TG(52:4) [NL-16:1]	943.953	138.389	633.723	137.391	688.657	125.805	0.298989	0.47918	0.29455	0.445129	0.923734
TG(52:4) [NL-18:2]	3896.6	633.22	2723.3	324.845	4676.38	962.185	0.186538	0.360479	0.462341	0.841728	0.168608
TG(52:4) [NL-18:3]	856.205	122.082	655.742	98.0758	871.819	150.223	0.494966	0.655417	0.573766	0.999187	0.543954
TG(52:5) [NL-18:3]	471.461	69.4997	366.933	72.1556	527.412	116.275	0.499259	0.656575	0.630465	0.993321	0.512229
TG(52:5) [NL-20:4]	105.148	16.6791	94.4948	17.2721	103.74	16.4004	0.853366	0.901358	0.866531	0.995533	0.889496
TG(52:5) [NL-20:5]	36.0556	4.22633	35.3336	5.86555	40.1735	6.4244	0.851525	0.900998	0.975611	0.946146	0.840591
TG(53:2) [NL-17:1]	256.486	54.1878	175.783	22.7819	359.214	47.2781	0.025358	0.0959839	0.421626	0.283964	0.0200941
TG(53:2) [NL-18:1]	218.163	34.6746	136.232	16.7479	248.993	39.6303	0.0631434	0.174079	0.210566	0.849751	0.0589474
TG(54:0) [NL-18:0]	20.3359	1.48373	19.0269	1.20966	29.1445	4.31867	0.0467725	0.144155	0.907195	0.144882	0.0526009
TG(54:1) [NL-18:1]	58.7604	12.8794	32.7569	2.1082	67.4995	9.37826	0.0233497	0.0917202	0.143544	0.686053	0.0199756
TG(54:2) [NL-18:0]	386.085	114.054	216.323	22.1893	454.386	52.2041	0.01687	0.0764836	0.171239	0.503406	0.0132688
TG(54:2) [NL-20:1]	415.267	75.5514	267.054	59.965	427.623	62.9499	0.220332	0.396924	0.388253	0.965576	0.22316
TG(54:3) [NL-18:1]	7215.52	1805.98	4275.98	396.579	8127.78	1092.54	0.0367767	0.121529	0.200247	0.690333	0.0312089
TG(54:3) [NL-18:2]	301.999	77.4449	188.044	10.7544	455.976	68.6761	0.00849246	0.0477007	0.338611	0.161223	0.00656209
TG(54:4) [NL-18:2]	1242.81	284.099	741.594	69.3038	1298.69	229.778	0.137667	0.294975	0.265435	0.973937	0.14624
TG(54:4) [NL-20:3]	173.712	31.0951	142.29	25.4008	174.628	34.6088	0.780929	0.861171	0.809507	0.997029	0.821377
TG(54:5) [NL-18:3]	318.077	62.887	202.926	26.0045	327.321	62.9643	0.193425	0.367875	0.284063	0.999992	0.228832
TG(54:5) [NL-20:4]	603.052	62.8127	578.152	58.7018	723.714	111.475	0.553786	0.702152	0.978207	0.715956	0.560007
TG(54:6) [NL-18:3]	339.569	86.7669	204.009	28.0093	385.054	81.1248	0.158764	0.32256	0.332131	0.938293	0.156776
TG(54:6) [NL-20:4]	747.364	49.79	789.967	60.2211	989.286	115.326	0.198583	0.372174	0.935279	0.223744	0.341849
TG(54:6) [NL-20:5]	749.747	76.7785	752.622	99.4851	661.539	108.597	0.643909	0.769938	0.994923	0.686885	0.723084
TG(54:6) [NL-22:6]	146.44	15.2684	142.656	20.434	209.497	21.0318	0.0410106	0.130409	0.959725	0.110228	0.0520502
TG(54:7) [NL-20:5]	421.567	31.2269	417.539	69.1845	413.162	98.5346	0.846765	0.897541	0.964054	0.835584	0.94407
TG(54:7) [NL-22:6]	353.362	58.3977	307.356	65.1088	278.685	36.2387	0.668001	0.787193	0.77681	0.659152	0.981238
TG(56:6) [NL-20:4]	235.569	15.1349	256.555	16.0154	330.829	41.3787	0.110417	0.256219	0.83483	0.116717	0.269054
TG(56:6) [NL-22:5]	667.663	86.1597	583.381	71.3875	630.746	50.1022	0.721107	0.828653	0.726312	0.976402	0.812003
TG(56:7) [NL-20:4]	318.985	14.9889	411.983	50.2954	500.142	62.6336	0.0844691	0.211507	0.442091	0.0701637	0.482909
TG(56:7) [NL-20:5]	432.425	29.1436	488.046	54.2633	394.419	41.3045	0.306338	0.485776	0.774089	0.705259	0.277401
TG(56:7) [NL-22:5]	324.392	45.8554	313.149	36.0291	379.691	42.3236	0.47184	0.635821	0.993774	0.603672	0.504705
TG(56:7) [NL-22:6]	3245.34	339.936	2950.36	227.667	3049.11	217.629	0.798497	0.869489	0.781819	0.907133	0.95497
TG(56:8) [NL-20:4]	159.966	16.3673	218.836	28.5125	264.484	34.9032	0.10872	0.255075	0.400453	0.0911973	0.623051
TG(56:8) [NL-20:5]	522.737	35.9625	593.578	72.2165	586.309	112.918	0.870216	0.914335	0.865365	0.980902	0.930157
TG(56:8) [NL-22:6]	2717.98	325.684	2542.85	184.2	2871.42	353.697	0.790672	0.865563	0.952326	0.936302	0.773361
TG(56:9) [NL-22:6]	346.493	43.1353	300.583	29.4286	326.095	49.4962	0.764348	0.849976	0.746701	0.881536	0.953338
TG(58:10) [NL-22:6]	20.4894	1.87113	17.3221	1.18677	23.2417	2.68323	0.172176	0.341511	0.525897	0.74116	0.149819
TG(58:8) [NL-22:6]	669.14	69.2498	627.281	23.4151	728.121	77.5883	0.627792	0.762228	0.937888	0.840093	0.607758
TG(58:9) [NL-22:6]	778.918	69.3129	786.11	56.3232	906.422	93.202	0.477071	0.638573	0.994605	0.538888	0.569198
TG(O-50:1) [NL-15:0]	8.67687	0.892587	14.9155	3.83216	25.8035	4.34549	0.0231674	0.0916028	0.639494	0.0236563	0.113895
TG(O-50:1) [NL-16:0]	68.8777	5.98747	128.547	32.1879	214.831	30.9133	0.0117883	0.0610758	0.447417	0.0106962	0.101684
TG(O-50:1) [NL-18:1]	64.6678	5.94912	145.379	39.5076	239.126	38.0135	0.0110066	0.0585393	0.32222	0.00902175	0.139463
TG(O-50:3) [NL-18:2]	1.45734	0.183974	4.91493	0.925834	6.07733	1.13121	0.000843465	0.00768064	0.00531721	0.000839278	0.682254
TG(O-52:0) [NL-16:0]	64.1375	5.21609	129.154	33.9023	239.349	35.0465	0.0049728	0.0328424	0.392827	0.0046128	0.0556701
TG(O-52:2) [NL-16:0]	34.6417	3.95226	54.1148	9.99353	109.211	16.0105	0.00248392	0.0188967	0.419232	0.0025369	0.0274067
TG(O-52:2) [NL-18:1]	100.41	12.6466	182.883	47.3196	278.528	53.8385	0.0509412	0.152317	0.562608	0.0454518	0.255454
Ubiquinone	374.159	28.0934	599.483	84.6762	601.853	74.6986	0.0458177	0.142802	0.0796431	0.0572044	0.994022
unit of concentration: pmol/µmol of PC

## Sheet: Supplemental Table 5
Supplemental Table 5: Concentrations of lipid classes in liver of wild type and global Tmem86b knockout mice.
	Wild-type (WT)		Heterozygous KO (Het)		Homozygous KO (Hom)
Lipid class	Mean	SEM	Mean	SEM	Mean	SEM	ANOVA P value	ANOVA P value (BH)	P value (WT vs Het)	P value (WT vs Hom)	P value (Het vs Hom)
dhCer	1449.87	101.069	1442.4	142.109	1785.8	110.084	0.119133	0.246208	0.737205	0.113714	0.345722
Cer(d)	27592.4	2742.92	32380.5	2888.83	34377.2	2471.79	0.203544	0.332098	0.302602	0.214454	0.981146
GM3	400.682	19.7955	471.294	40.2146	431.518	22.9884	0.353433	0.498019	0.444682	0.374769	0.99493
HexCer	2611.04	65.1193	3297.51	156.319	2799.75	130.486	0.184296	0.317399	0.159952	0.505458	0.636609
Hex2Cer	1332.07	58.8593	1393.16	62.5212	1538.55	113.226	0.140582	0.272378	0.126915	0.670401	0.386239
Hex3Cer	78.0827	12.8776	126.081	14.8742	140.211	9.69625	0.0595831	0.142083	0.716735	0.0595366	0.209754
Sulfatide	2734.51	237.094	2556.32	240.107	2414.41	182.282	0.910473	0.973264	0.994479	0.954065	0.909181
SM	81873.3	4939.43	79574.9	3857.11	88218.4	3593.39	0.224906	0.348604	0.293742	0.255671	0.998977
PC(O)	7138.02	211.221	7469.53	311.663	8130.12	227.518	0.0104903	0.0541998	0.635288	0.0116421	0.0583345
PC(P)	2086.44	53.8148	2433.94	125.27	8975.01	271.285	1.97728e-12	6.12957e-11	0.00543443	5.22715e-12	4.34335e-11
LPC	25538.1	3598.36	24623.8	1465.81	23547	614.89	0.893772	0.973264	0.967808	0.978293	0.883715
LPC(O)	116.375	7.34684	149.651	17.2509	167.089	7.56746	0.465151	0.600821	0.911144	0.457859	0.685032
LPC(P)	4.9895	1.0392	5.36365	0.739266	68.4231	2.65037	4.19025e-10	6.49488e-09	0.126453	1.2419e-09	6.09617e-09
PE	225646	10601.7	245398	18272.3	245270	5250.18	0.0221325	0.0762343	0.459302	0.0193398	0.167181
PE(O)	564.436	34.4918	688.82	44.9197	760.12	13.8153	0.0130201	0.0557539	0.548782	0.0128851	0.0858515
PE(P)	6081.99	388.108	7143.11	663.667	12121.7	334.611	5.05714e-09	5.22571e-08	0.0139166	7.34901e-09	2.48897e-07
LPE	33345.9	2127.64	31948.7	2464.06	33197.9	1227.31	0.713437	0.884662	0.927822	0.694872	0.88892
LPE(P)	87.0218	31.6791	84.3502	12.7977	669.792	35.16	4.23383e-06	3.28122e-05	0.00301446	2.75773e-06	0.00334851
PI	60008.7	3878.7	62624.5	1805.35	58819.8	1493.51	0.973682	0.973682	0.971029	0.990627	0.992864
LPI	4012.84	493.979	4919.53	594.426	5830.1	338.011	0.823245	0.967088	0.837459	0.993801	0.86791
PS	36507.5	2102.97	35879.7	1496.73	43012.2	1503.94	0.00348243	0.0215911	0.990009	0.00905405	0.00843992
PG	4859.5	344.991	5498.08	362.276	5550.15	498.455	0.0551615	0.142083	0.556167	0.0487645	0.275524
CE	89599.3	4997.06	105152	16062.7	93760.4	8446.8	0.370479	0.499341	0.520997	0.987886	0.38167
COH	166721	16475.4	196278	17843.7	197640	22515.8	0.842302	0.967088	0.968139	0.832588	0.9362
DE	864.948	112.687	1077.51	142.738	932.967	80.913	0.947525	0.973682	0.999498	0.955597	0.960797
AC	12.1307	1.73442	12.1684	0.900994	12.4872	0.497768	0.0356436	0.110495	0.274063	0.0280927	0.415201
DG	257512	27326.7	280258	32913.1	230321	15586.8	0.0689561	0.152689	0.46689	0.494348	0.0562939
TG [SIM]	259196	9667.3	309860	70584.4	271800	31671.6	0.334303	0.493494	0.397411	0.990769	0.406914
TG [NL]	100003	4506.22	118603	23093	102715	10023.6	0.167274	0.305029	0.362986	0.918863	0.160931
TG(O)	567.897	33.0466	555.689	43.4477	630.02	49.822	0.0143881	0.0557539	0.472487	0.0131331	0.112837
Ubiquinone	2127.41	76.2393	2860.77	119.229	2658.8	162.012	0.042054	0.118516	0.0752604	0.0521488	0.99178
unit of concentration: pmol/µmol of PC

## Sheet: Supplemental Table 6
Supplemental Table 6: Concentrations of lipid species in liver of wild type and global Tmem86b knockout mice.
	Wild-type (WT)		Heterozygous KO (Het)		Homozygous KO (Hom)
Lipid species	Mean	SEM	Mean	SEM	Mean	SEM	ANOVA P value	ANOVA P value (BH)	P value (WT vs Het)	P value (WT vs Hom)	P value (Het vs Hom)
dhCer(d18:0/16:0)	43.6873	9.29371	36.0687	4.51873	45.2028	5.26923	0.544065	0.832024	0.787183	0.925428	0.517605
dhCer(d18:0/18:0)	34.1703	7.08321	26.0704	3.65967	26.419	3.78833	0.649083	0.878177	0.719322	0.662703	0.9972
dhCer(d18:0/20:0)	19.9097	3.51617	16.096	4.70236	25.2226	3.55347	0.154328	0.509585	0.513089	0.715437	0.133072
dhCer(d18:0/22:0)	497.348	51.5687	482.444	61.318	585.777	66.2288	0.508046	0.828719	0.976568	0.678192	0.516083
dhCer(d18:0/24:0)	406.716	28.0629	401.144	36.3299	554.037	36.2398	0.0134018	0.115064	0.973022	0.0421482	0.0199911
dhCer(d18:0/24:1)	448.038	42.1713	480.581	68.6569	549.145	25.5294	0.285941	0.642987	0.970745	0.327606	0.413875
Cer(d16:1/18:0)	1.62988	1.14269	0.411456	0.19238	1.15529	0.422839	0.549175	0.834386	0.7146	0.976823	0.542051
Cer(d16:1/20:0)	2.88523	0.559909	1.46791	0.476502	1.99786	0.618561	0.301509	0.662712	0.283349	0.499772	0.866711
Cer(d16:1/22:0)	23.1061	4.76509	15.4288	2.05001	16.1448	2.76403	0.290419	0.648855	0.361459	0.324539	0.999437
Cer(d16:1/23:0)	4.74563	0.940258	5.18626	0.596652	5.27567	0.500589	0.714359	0.903638	0.781771	0.720957	0.99588
Cer(d16:1/24:0)	46.2326	3.54525	41.7972	2.67235	47.1065	6.43446	0.837743	0.946578	0.832897	0.977439	0.909339
Cer(d16:1/24:1)	14.2862	2.42603	15.789	2.12905	12.15	0.417578	0.284459	0.642705	0.742744	0.707365	0.255371
Cer(d17:1/16:0)	28.1304	5.38373	31.2757	2.13952	32.5864	4.95008	0.715875	0.903638	0.728528	0.773781	0.993367
Cer(d17:1/18:0)	13.1194	1.59511	14.5391	2.17562	12.8574	2.90621	0.707257	0.903638	0.9448	0.890217	0.687553
Cer(d17:1/20:0)	10.1374	2.15686	9.46035	2.40501	9.3861	1.30825	0.943228	0.969026	0.938511	0.972262	0.990428
Cer(d17:1/22:0)	188.501	40.2532	150.996	21.2008	172.863	22.0745	0.718823	0.903638	0.712488	0.960084	0.834104
Cer(d17:1/23:0)	93.853	11.135	124.433	22.5363	137.925	13.9721	0.156943	0.509585	0.468755	0.134785	0.681488
Cer(d17:1/24:0)	371.44	42.3236	397.742	58.0722	484.667	44.0547	0.235568	0.602918	0.956218	0.269331	0.370312
Cer(d17:1/24:1)	155.475	32.5159	166.314	17.4745	165.276	10.6789	0.71507	0.903638	0.773257	0.727649	0.998136
Cer(d18:1/14:0)	8.61387	1.96161	7.14217	0.946107	3.96288	0.567455	0.0473499	0.290381	0.958348	0.0708341	0.097482
Cer(d18:1/16:0)	947.066	177.308	985.762	126.664	969.476	49.4681	0.88712	0.950373	0.928812	0.883142	0.994227
Cer(d18:1/18:0)	101.785	12.9376	110.012	7.43579	111.603	13.0614	0.809556	0.936723	0.813287	0.858419	0.992807
Cer(d18:1/19:0)	7.18214	1.7841	9.38452	0.959736	8.15636	0.873518	0.29972	0.662712	0.270583	0.590296	0.762843
Cer(d18:1/20:0)	233.581	27.4496	240.383	30.2597	233.091	30.7864	0.967194	0.986303	0.995563	0.987756	0.96483
Cer(d18:1/21:0)	36.7258	5.62692	39.2802	5.59931	41.9597	3.7143	0.710024	0.903638	0.944314	0.696816	0.867007
Cer(d18:1/22:0)	7928.84	955.748	8578.81	984.479	9388.24	1268.84	0.793321	0.929407	0.925674	0.775286	0.947577
Cer(d18:1/23:0)	2369.83	246.099	2991.84	383.85	3536.25	216.784	0.0301933	0.206206	0.309761	0.0238934	0.326939
Cer(d18:1/24:0)	7118.49	609.768	8467.68	844.046	9777.19	831.525	0.108271	0.451881	0.482819	0.091215	0.524447
Cer(d18:1/24:1)	6669.65	633.817	8740.29	985.586	7925.74	406.128	0.156353	0.509585	0.144252	0.328401	0.806134
Cer(d18:1/26:0)	39.0541	3.21311	37.4966	2.86579	37.5309	2.90853	0.908357	0.954548	0.925306	0.915932	0.999923
Cer(d18:2/16:0)	56.8496	8.66643	56.6872	4.22801	50.3443	3.57665	0.639601	0.871656	0.982403	0.780066	0.643631
Cer(d18:2/18:0)	9.75817	2.32613	9.6095	1.80881	10.1832	0.704124	0.777361	0.928145	0.991506	0.866794	0.781791
Cer(d18:2/20:0)	19.4419	3.311	15.5255	2.2048	18.9849	2.2922	0.537603	0.832024	0.588403	0.992713	0.608244
Cer(d18:2/21:0)	2.39712	0.422753	3.60896	0.814734	3.29601	0.227605	0.373609	0.72483	0.505679	0.373678	0.974551
Cer(d18:2/22:0)	205.486	43.281	182.096	24.1979	183.382	27.6056	0.875063	0.947565	0.91586	0.873158	0.99568
Cer(d18:2/23:0)	99.3715	8.98166	112.541	13.4221	128.603	12.3203	0.303465	0.662712	0.782653	0.282065	0.626489
Cer(d18:2/24:0)	466.499	25.8096	505.74	52.4346	555.647	66.9549	0.75	0.919898	0.936061	0.73267	0.907239
Cer(d18:2/24:1)	171.193	18.4288	177.078	6.1286	147.874	8.43154	0.12408	0.469995	0.851299	0.342563	0.120095
Cer(d18:2/26:0)	29.1765	3.32222	33.2377	4.77712	31.1423	3.46187	0.837902	0.946578	0.823335	0.94519	0.947434
Cer(d19:1/18:0)	1.0287	0.373801	1.73388	0.285389	1.5135	0.644617	0.549778	0.834386	0.559864	0.960165	0.676638
Cer(d19:1/22:0)	17.6256	1.11621	15.1654	1.54646	20.737	2.06278	0.0931183	0.420783	0.480342	0.575354	0.0772781
Cer(d19:1/23:0)	3.98991	0.325498	5.48718	1.42714	5.40218	0.502543	0.517198	0.832024	0.813502	0.486592	0.841233
Cer(d19:1/24:0)	15.0492	1.00928	16.1439	1.7076	18.9688	2.16448	0.405722	0.755581	0.943917	0.419679	0.582413
Cer(d19:1/24:1)	11.6986	1.02256	11.8129	2.38516	15.5208	0.936488	0.114677	0.469995	0.930464	0.267386	0.123201
Cer(d19:1/26:0)	4.72451	1.49078	4.4965	0.825496	4.49283	1.47269	0.914581	0.954548	0.985286	0.971275	0.907599
Cer(d20:1/22:0)	13.7112	1.5395	12.9995	1.30614	12.9798	0.972432	0.910627	0.954548	0.918886	0.926168	0.999363
Cer(d20:1/23:0)	4.83968	0.722745	3.2122	0.729703	3.69567	0.58406	0.308691	0.664316	0.27809	0.666737	0.696559
Cer(d20:1/24:0)	23.7588	4.08006	15.9033	1.16997	16.4904	2.30739	0.183193	0.53446	0.256743	0.205628	0.995333
Cer(d20:1/24:1)	6.33782	0.565056	5.99429	1.17669	6.15078	0.67524	0.774404	0.928145	0.771571	0.972956	0.863592
Cer(d20:1/26:0)	15.1507	2.96288	8.49575	1.21839	9.20585	1.08127	0.0794119	0.401064	0.0814879	0.160584	0.875441
GM3(d18:1/16:0)	21.5909	3.97191	28.8977	5.89703	28.5231	3.34764	0.414265	0.761387	0.542808	0.414629	0.977922
GM3(d18:1/18:0)	7.16769	3.56507	13.9151	2.67631	13.3896	3.40308	0.200716	0.564308	0.197148	0.338323	0.89692
GM3(d18:1/20:0)	29.1841	6.92486	47.0828	4.3576	44.6513	8.62271	0.160252	0.509585	0.153381	0.304824	0.855619
GM3(d18:1/22:0)	129.371	13.8128	135.731	29.6895	134.593	11.1222	0.877967	0.947565	0.949298	0.985176	0.868468
GM3(d18:1/24:0)	49.9462	7.18358	73.3102	6.7166	69.3089	5.09263	0.0382124	0.25237	0.0452454	0.074498	0.92536
GM3(d18:1/24:1)	160.694	9.43823	163.093	11.1244	137.849	13.4836	0.218367	0.588513	0.996228	0.333179	0.261816
GM3(d18:2/24:1)	2.72736	1.73077	9.26404	5.20272	3.20361	1.73674	0.599244	0.846398	0.592311	0.940046	0.751294
HexCer(d16:1/22:0)	1.22123	0.358217	2.4372	0.739537	0.671297	0.195839	0.351808	0.71345	0.628784	0.898995	0.328158
HexCer(d18:1/16:0)	278.047	18.7743	390.351	54.4432	366.879	31.1521	0.16303	0.51034	0.180667	0.239812	0.96456
HexCer(d18:1/18:0)	841.593	93.369	882.248	53.6327	827.822	59.6877	0.795222	0.929822	0.874334	0.993703	0.793856
HexCer(d18:1/20:0)	60.2784	7.76717	66.326	6.21786	48.6757	3.02482	0.0881295	0.418624	0.729967	0.344881	0.0790528
HexCer(d18:1/22:0)	465.039	39.7136	556.501	46.8669	395.443	26.4072	0.0227729	0.173247	0.320844	0.349852	0.017591
HexCer(d18:1/24:0)	694.149	56.0972	1018.89	77.4772	870.522	55.3582	0.0114054	0.103859	0.00865811	0.114171	0.299977
HexCer(d18:1/24:1)	251.622	6.62332	353.176	31.1392	273.189	24.5637	0.0438284	0.274384	0.0574415	0.895425	0.0908488
HexCer(d18:2/20:0)	2.92974	0.387457	4.30616	1.0618	2.20832	0.668419	0.188847	0.545765	0.998656	0.289655	0.236417
HexCer(d18:2/22:0)	10.5468	1.45981	14.6647	2.75765	9.97389	1.81775	0.363008	0.718367	0.671859	0.872037	0.334939
HexCer(d18:2/24:0)	5.60925	1.23612	8.60871	1.463	4.36255	0.327264	0.0328355	0.221732	0.187984	0.680627	0.0277767
Hex2Cer(d18:1/16:0)	44.3289	3.97538	40.9617	5.81675	48.1669	6.50601	0.813354	0.938246	0.867643	0.999058	0.822953
Hex2Cer(d18:1/18:0)	1119.67	39.0577	1169.64	55.3531	1280.4	110.916	0.542773	0.832024	0.923283	0.533257	0.747501
Hex2Cer(d18:1/20:0)	15.3937	2.83524	15.2349	4.73958	21.1865	3.63829	0.315917	0.670904	0.930039	0.550405	0.312281
Hex2Cer(d18:1/22:0)	72.0163	9.91388	76.5922	8.43678	82.2075	4.45492	0.559596	0.836988	0.879795	0.535952	0.812833
Hex2Cer(d18:1/24:0)	29.5609	3.73849	35.5851	2.81435	44.6895	3.89289	0.0279163	0.198925	0.363568	0.0226416	0.261303
Hex2Cer(d18:1/24:1)	40.5167	5.97493	45.3975	6.39588	50.1483	3.71938	0.441831	0.783306	0.843095	0.418228	0.734747
Hex2Cer(d18:2/16:0)	7.32599	1.22793	5.22332	1.02709	7.23376	1.05804	0.286723	0.642987	0.36303	0.996373	0.3444
Hex2Cer(d18:2/24:1)	3.25624	0.554953	4.51908	2.00854	4.51842	1.13765	0.818782	0.938638	0.994484	0.889584	0.824393
Hex3Cer(d18:1/16:0)	7.94916	1.12063	14.7822	2.72751	15.7386	3.47052	0.262836	0.614925	0.278271	0.360704	0.965936
Hex3Cer(d18:1/18:0)	19.9822	5.75459	29.2129	5.8785	28.5947	5.08129	0.476332	0.801891	0.556835	0.500388	0.997769
Hex3Cer(d18:1/20:0)	8.02438	3.65177	21.0658	5.25448	16.0234	2.86559	0.168317	0.518124	0.200343	0.224748	0.988966
Hex3Cer(d18:1/22:0)	9.62634	1.40416	20.3097	5.5119	17.3317	2.93375	0.248135	0.604025	0.291608	0.304337	0.995801
Hex3Cer(d18:1/24:0)	8.20618	2.74885	14.1115	3.19897	12.3465	1.79479	0.195474	0.556778	0.228308	0.256646	0.988835
Hex3Cer(d18:1/24:1)	24.2945	7.79081	26.5992	7.00336	50.1757	8.95431	0.0943591	0.423208	0.959951	0.126497	0.173349
SHexCer(d18:1/16:0(OH))	5.57631	1.90326	2.83135	0.97478	4.76984	1.47552	0.507991	0.828719	0.692202	0.486098	0.940452
SHexCer(d18:1/16:0)	9.48727	1.30266	5.86104	1.42882	6.41684	2.93235	0.431807	0.775509	0.986897	0.482129	0.543832
SHexCer(d18:1/24:0(OH))	15.5715	6.13718	5.96904	2.96547	12.5726	2.17163	0.119783	0.469995	0.235502	0.977196	0.129591
SHexCer(d18:1/24:0)	12.8054	3.60414	11.4363	2.54888	15.5834	2.87424	0.673781	0.884154	0.994758	0.776164	0.693019
SHexCer(d18:1/24:1(OH))	1043.02	87.6815	917.24	103.888	843.191	90.912	0.352507	0.71345	0.635928	0.322084	0.838493
SHexCer(d18:1/24:1)	2712.22	236.174	2539.03	240.653	2392.41	182.854	0.636442	0.869586	0.856612	0.609173	0.901269
SM(d17:1/14:0)	14.6512	1.70237	11.4123	0.815661	13.6376	1.06484	0.193363	0.553386	0.199779	0.871502	0.345323
SM(d18:0/14:0)	2.02121	0.541044	2.02473	0.554307	2.53428	0.338296	0.475296	0.801891	0.956423	0.490382	0.638013
SM(d18:1/14:0) & SM(d16:1/16:0)	32.2203	3.16399	33.1309	5.05251	45.8055	6.468	0.166771	0.516859	0.999974	0.253515	0.219321
SM(d18:2/14:0)	6.80571	0.41499	6.67649	0.280711	5.83114	0.453403	0.133043	0.481679	0.983692	0.182108	0.210326
SM(d17:1/16:0)	151.511	14.9176	176.851	22.686	201.947	19.9269	0.19786	0.560915	0.639584	0.174959	0.59022
SM(d18:0/16:0)	303.276	30.8783	292.935	25.2542	364.858	38.8136	0.373872	0.72483	0.97954	0.541989	0.393476
SM(d18:1/16:0)	6163.87	1039.51	7166.38	1018.57	7018.96	480.981	0.567203	0.838438	0.649266	0.582443	0.99611
SM(d18:2/16:0)	202.175	13.4278	217.499	11.1959	231.63	20.7663	0.567585	0.838438	0.787082	0.53876	0.909506
SM(34:3)	4.19626	0.401786	3.46139	0.750915	3.19738	0.25806	0.392606	0.746697	0.413867	0.483064	0.982323
SM(35:1)	176.041	16.5312	176.728	21.8891	193.356	7.74454	0.553847	0.835851	0.98792	0.694635	0.571027
SM(d18:2/17:0)	5.35513	1.00516	4.57452	0.415233	6.68768	0.296736	0.0281342	0.198925	0.702374	0.159564	0.0262045
SM(35:2) (b)	9.82212	0.504359	11.4679	1.16376	13.1251	1.14012	0.177454	0.532046	0.627605	0.156291	0.560053
SM(d18:1/18:0) & SM(d16:1/20:0)	898.304	81.6797	1009.26	66.3378	1018.1	67.4201	0.449944	0.788112	0.534405	0.472872	0.99704
SM(36:2)	82.2483	7.8202	81.4538	2.67267	91.5776	11.118	0.780819	0.928145	0.998008	0.812904	0.830411
SM(d18:2/18:1)	9.82301	0.538607	10.0656	1.41226	10.3965	0.721856	0.879731	0.947565	0.982611	0.954104	0.871454
SM(37:1)	218.793	20.1928	203.636	14.5423	224.579	9.26434	0.539023	0.832024	0.797095	0.91381	0.510785
SM(d18:1/20:0) & SM(d16:1/22:0)	1647.61	84.5329	1765.48	167.255	1869.7	147.442	0.654292	0.878177	0.90184	0.63157	0.870594
SM(d18:2/20:0)	167.224	16.8826	179.299	30.7333	195.926	13.8816	0.536777	0.832024	0.982819	0.570614	0.654576
SM(38:3) (a)	24.7684	3.23814	25.0324	3.19158	30.4878	2.45503	0.23576	0.602918	0.999077	0.320239	0.305169
SM(38:3) (b)	13.9465	1.58885	13.1654	1.11355	15.5299	1.30102	0.430588	0.775509	0.932207	0.672325	0.419277
SM(d16:1/23:0) & SM(d17:1/22:0)	1353.51	147.643	1076.26	139.735	1286.73	150.626	0.436303	0.778095	0.436771	0.923234	0.604746
SM(d18:0/22:0)	358.017	23.4422	358.36	33.0773	406.395	31.1112	0.470939	0.797554	0.993594	0.603418	0.50349
SM(d18:1/22:0) & SM(d16:1/24:0)	25254.1	2294.49	21662.8	1881.01	25864.1	2800.93	0.532687	0.832024	0.623127	0.999964	0.567867
SM(d16:1/24:1)	1624.92	183.72	1476.24	145.963	1318.54	107.53	0.305443	0.662712	0.747712	0.279786	0.663272
SM(d18:2/22:0)	2459.33	98.9965	2253.15	269.427	2224.21	232.496	0.664228	0.883188	0.734247	0.676007	0.996847
SM(40:3) (a)	11049.5	1122.47	10068.3	888.385	11031.3	632.363	0.632529	0.869586	0.734607	0.996685	0.645689
SM(40:3) (b)	2440.74	154.76	2307.15	174.385	2417.53	213.14	0.874519	0.947565	0.867158	0.976436	0.939516
SM(41:0)	130.473	6.65779	151.236	18.8657	159.394	7.79731	0.265001	0.614925	0.618097	0.23585	0.732541
SM(41:1) (a)	3679.05	344.033	3909.63	460.458	4473.63	222.332	0.252638	0.604025	0.94325	0.278676	0.405163
SM(d18:2/23:0)	338.557	41.2467	385.52	23.505	415.536	20.9201	0.153652	0.509585	0.409669	0.133514	0.748353
SM(d18:1/24:0)	10268	591.335	9627.11	762.215	11888.9	808.899	0.118355	0.469995	0.76987	0.390508	0.107725
SM(d18:1/24:1)	10361.5	631.33	12304.5	1346.68	12449.9	490.278	0.223694	0.590804	0.381736	0.215149	0.928593
SM(d18:2/24:0)	1568.23	54.9236	1662.41	78.69	1688.64	75.6236	0.524389	0.832024	0.675228	0.510727	0.963912
SM(43:1)	599.396	47.6008	664.86	64.924	731.176	31.9412	0.170555	0.518752	0.667189	0.152662	0.509515
SM(43:2)	154.109	12.5369	170.278	17.9515	179.64	10.8772	0.407821	0.756483	0.735237	0.375599	0.80578
SM(44:1)	99.2789	9.2914	106.416	6.37113	124.93	5.1433	0.040959	0.267569	0.689432	0.0414149	0.163969
PC(28:0)	14.6907	2.21876	13.5782	1.1452	14.8184	0.91947	0.767317	0.928145	0.919418	0.954205	0.747818
PC(14:0_16:0)	763.194	49.1154	825.99	55.4428	850.971	73.9308	0.679838	0.886296	0.790859	0.669107	0.97919
PC(31:0) (a)	35.5138	2.87807	35.8768	3.14134	39.7238	3.74659	0.712889	0.903638	0.99959	0.76593	0.761845
PC(31:0) (b)	371.239	12.9841	371.983	27.7075	425.863	18.4624	0.127717	0.474281	0.993826	0.225015	0.16149
PC(31:1)	8.66151	1.13369	8.74656	1.26998	8.90268	0.5433	0.913185	0.954548	0.997932	0.947041	0.916873
PC(16:0_16:0)	10617.3	788.007	10937.5	418.683	11119.1	923.543	0.913825	0.954548	0.929876	0.92091	0.999923
PC(32:1)	9985.65	1013.33	8312.75	705.927	8087.93	615.765	0.25206	0.604025	0.366046	0.259167	0.977041
PC(32:2)	1436.17	213.786	1246.52	130.528	1019.83	75.1511	0.140397	0.499282	0.707824	0.129658	0.412608
PC(33:0) (a)	91.187	10.2034	100.84	10.3751	105.251	9.02417	0.585061	0.846095	0.761467	0.56176	0.943291
PC(33:0) (b)	288.779	12.9256	303.441	30.027	358.137	19.0349	0.0918911	0.420783	0.958048	0.12308	0.170653
PC(33:1)	2515.26	168.566	2337.38	155.001	2443.61	166.408	0.778379	0.928145	0.761415	0.938731	0.909774
PC(33:2)	2356.63	198.203	2324.17	252.352	2608.54	167.069	0.519899	0.832024	0.972254	0.696988	0.523491
PC(16:0_18:0)	2175.57	125.783	1930.74	49.355	2507.82	136.812	0.00757241	0.0746069	0.303937	0.166102	0.00576348
PC(16:0_18:1)	109003	5687.36	105865	8606.9	104364	2179.96	0.862522	0.947565	0.87779	0.882634	0.999548
PC(16:0_18:2)	214666	4628.77	211396	7673.78	227238	10663.8	0.457946	0.788613	0.953974	0.668917	0.45426
PC(16:1_18:2)	9150.23	945.842	7073.65	577.657	6476.17	344.264	0.0278622	0.198925	0.109874	0.0243559	0.727592
PC(16:0_18:3) (a)	8098.64	571.382	6987.43	303.453	7015	511.795	0.246943	0.604025	0.327	0.271951	0.996332
PC(16:0_18:3) (b)	9841.67	397.92	10472	1154.42	11742	507.22	0.225115	0.590804	0.945512	0.25367	0.367768
PC(14:0_20:4)	681.382	71.6364	675.558	77.256	599.577	35.2687	0.653337	0.878177	0.982755	0.673323	0.761045
PC(34:5)	53.3428	7.75161	51.7398	4.96603	41.3047	3.446	0.2641	0.614925	0.996102	0.339298	0.346485
PC(15-MHDA_18:1)	210.525	27.4998	227.876	29.9461	214.516	37.511	0.8828	0.947565	0.945908	0.989193	0.875148
PC(17:0_18:1)	1218.46	109.704	1216.78	109.184	1332.54	97.6494	0.666435	0.884154	0.998216	0.755363	0.696615
PC(15-MHDA_18:2)	743.617	57.2062	621.576	70.5113	648.002	80.9253	0.460576	0.789182	0.474955	0.557532	0.97978
PC(17:0_18:2)	2333.17	145.701	2285.34	317.373	2659.05	98.1188	0.307154	0.664027	0.888849	0.587138	0.292871
PC(17:1_18:2)	945.28	60.9401	851.292	50.4661	942.674	48.1708	0.381623	0.728113	0.477431	0.999956	0.424856
PC(15:0_20:3)	796.419	46.2138	730.05	55.9343	885.187	49.097	0.122639	0.469995	0.603694	0.540399	0.104204
PC(15:0_20:4)	422.508	28.5876	425.416	36.45	481.238	30.1784	0.35257	0.71345	0.99941	0.462158	0.408505
PC(35:5)	45.3811	4.59024	41.6901	4.32111	36.1113	2.77162	0.256358	0.608976	0.784793	0.240194	0.556006
PC(18:0_18:1)	11226	382.75	12571.2	481.772	12763.1	510.801	0.0990748	0.431478	0.177005	0.105521	0.965612
PC(18:1_18:1)	4843.04	375.366	5374.02	924.769	4866.93	746.613	0.92599	0.95622	0.988487	0.973724	0.920283
PC(18:0_18:2)	77081.3	3088.72	81398.8	4804.28	87878.9	2172.54	0.107866	0.451881	0.711092	0.101681	0.336937
PC(18:1_18:2)	10032	671.561	10415.8	191.977	9597.83	582.114	0.43256	0.775509	0.822559	0.798603	0.40107
PC(16:0_20:3) (a)	25130.3	957.313	25357	1928.21	23473.1	2794.12	0.633479	0.869586	0.999793	0.701584	0.6887
PC(16:0_20:3) (b)	32478.2	2149.09	31204.3	2194.78	25847.1	2855.75	0.120412	0.469995	0.938685	0.147385	0.22632
PC(18:2_18:2)	12146.5	265.504	11044.3	550.761	12377	313.624	0.0725977	0.396648	0.184847	0.938892	0.0749328
PC(16:0_20:4)	108537	6300.4	103905	3505.97	102240	4275.67	0.657248	0.878177	0.816381	0.634826	0.949847
PC(16:1_20:4)	2221.06	87.6766	2027.57	204.805	1767.16	218.624	0.201363	0.564308	0.712207	0.183227	0.529811
PC(16:0_20:5)	7350.27	607.451	6135.34	687.932	4868.71	463.79	0.0240372	0.18058	0.362548	0.0195711	0.232972
PC(36:6) (a)	343.948	38.1352	326.71	50.952	269.438	21.0312	0.367512	0.719461	0.87869	0.358887	0.612964
PC(14:0_22:6)	599.114	59.8031	601.249	70.1376	462.359	24.5384	0.120118	0.469995	0.995956	0.18028	0.17881
PC(15-MHDA_20:4)	348.306	42.3293	334.17	37.819	326.194	61.3385	0.79935	0.931026	0.976814	0.797125	0.892636
PC(17:0_20:4)	1409.9	179.987	1600.99	214.843	1566.93	143.072	0.720204	0.903638	0.752044	0.75419	0.999504
PC(15:0_22:6)	754.854	45.7978	741.074	77.4064	725.162	26.9122	0.918389	0.954548	0.933871	0.924909	0.99991
PC(38:2)	3315.36	150.465	3064.21	192.482	3519.96	211.737	0.263369	0.614925	0.610252	0.810344	0.236308
PC(18:0_20:3)	10025	587.648	9274.79	446.826	9084.45	780.705	0.569494	0.838438	0.771857	0.542433	0.923818
PC(18:1_20:3)	4051.87	209.65	3117.95	341.568	2984.01	545.153	0.171259	0.518752	0.364595	0.155969	0.85356
PC(38:4) (b)	2034.53	131.21	1658.02	161.518	1874.77	260.932	0.455064	0.788613	0.423616	0.722066	0.831417
PC(18:0_20:4)	53892.4	3987.55	59117.5	5064.09	57578.5	2584.58	0.651778	0.878177	0.656005	0.736719	0.983452
PC(38:5) (a)	23618.4	1514.19	25210.2	1141.61	21476.9	2743.39	0.281722	0.638925	0.863962	0.581154	0.264782
PC(38:5) (b)	5690.44	197.178	6288.84	401.228	5866.02	477.389	0.590727	0.846398	0.624126	0.98681	0.672697
PC(38:6) (a)	11599.1	448.126	10418.1	680.739	11154	661.048	0.409923	0.758043	0.387485	0.836131	0.664931
PC(16:0_22:6)	130722	7759.33	138505	7381.48	131937	6302.8	0.739978	0.915076	0.76386	0.992581	0.797534
PC(18:2_20:5)	982.087	43.1065	916.377	55.2941	1118.61	97.0007	0.248585	0.604025	0.794739	0.604136	0.225793
PC(16:1_22:6)	4172.24	433.192	3686.68	566.093	3103.14	109.396	0.237756	0.602918	0.559311	0.210167	0.749131
PC(38:7) (c)	975.65	25.784	988.735	132.35	825.852	59.4531	0.39853	0.751999	0.970098	0.431968	0.538946
PC(39:5)	305.52	14.6275	336.687	33.9052	330.177	22.8496	0.765591	0.928145	0.778923	0.811359	0.995902
PC(15-MHDA_22:6)	572.338	57.1512	531.995	43.3022	533.451	42.2093	0.831553	0.944732	0.861843	0.844587	0.999824
PC(17:0_22:6)	1827.27	213.58	1723.78	161.979	2185.04	152.692	0.1567	0.509585	0.928226	0.338117	0.163117
PC(40:10)	45.5113	9.56562	44.1482	7.56629	36.1617	1.78175	0.618029	0.863803	0.991567	0.656545	0.709676
PC(18:0_22:4)	445.819	15.9663	488.948	16.8562	531.535	31.5089	0.108009	0.451881	0.464008	0.0906934	0.543895
PC(20:0_20:4)	1652.74	59.0567	1561.35	154.205	1676.45	148.12	0.772383	0.928145	0.806923	0.998254	0.808928
PC(18:0_22:5)	3089.96	109.313	3387.91	67.5419	3354.5	152.874	0.241296	0.604025	0.25142	0.347522	0.952913
PC(18:0_22:6)	26291.3	3125.1	28160.6	1969.61	30007.3	2263.85	0.544069	0.832024	0.792784	0.513534	0.885018
PC(40:7) (a)	611.969	43.8986	540.804	54.2538	470.924	45.1588	0.119513	0.469995	0.563991	0.10315	0.479087
PC(18:1_22:6) (a)	19087.7	976.53	19669	965.396	16450.4	1253.5	0.0926541	0.420783	0.947129	0.216734	0.104791
PC(18:1_22:6) (b)	4304.85	360.548	3896.64	233.701	4237.92	383.445	0.723654	0.906075	0.729666	0.977568	0.81235
PC(40:8)	7076.29	133.626	6445.69	601.244	6076.54	203.123	0.220609	0.590804	0.422529	0.2033	0.876576
PC(44:12)	238.024	25.0598	257.91	10.3446	290.749	28.3429	0.380017	0.728113	0.756459	0.349796	0.752125
PC(O-16:0/16:0)	689.884	38.8083	717.048	66.1355	845.773	22.9266	0.04374	0.274384	0.954536	0.0655434	0.0923361
PC(O-32:1)	66.7378	4.95431	78.9424	6.67599	80.8153	6.13062	0.228609	0.592279	0.344379	0.233885	0.971907
PC(O-32:2)	10.738	0.952277	11.9156	0.467828	12.428	0.359675	0.118796	0.469995	0.300452	0.105777	0.808728
PC(O-34:1)	2524.62	165.561	2353.52	157.15	2454.96	166.373	0.791223	0.92876	0.774625	0.940306	0.91802
PC(O-34:2)	237.439	12.574	277.264	16.3768	314.643	14.96	0.00946653	0.087529	0.178061	0.00710249	0.226646
PC(O-34:4)	11.289	1.67042	14.8718	1.1726	16.3522	1.17949	0.0291321	0.201246	0.108593	0.0258363	0.75038
PC(O-35:4)	11.2327	0.8304	11.8305	1.57043	14.7998	1.18747	0.178168	0.532046	0.997858	0.252149	0.244903
PC(O-36:0)	21.8898	0.743139	34.8779	6.50181	37.3749	2.53895	0.0202381	0.157962	0.0982088	0.0170595	0.655089
PC(O-18:0/18:1)	63.7918	2.5928	84.6705	13.3263	92.0143	8.55549	0.216327	0.588292	0.511405	0.190703	0.76322
PC(O-18:1/18:1)	65.7135	5.40743	66.2858	7.24078	82.3275	4.98288	0.136877	0.490791	0.995459	0.234124	0.173497
PC(O-18:0/18:2)	86.8219	5.95128	111.318	19.3689	119.364	6.51066	0.129675	0.474281	0.436134	0.109941	0.645687
PC(O-18:1/18:2)	110.452	4.91422	122.687	12.112	154.214	8.88487	0.0125752	0.109532	0.704658	0.0148103	0.0585461
PC(O-16:0/20:3)	68.0455	0.680347	88.6001	7.80421	100.007	5.84729	0.00279208	0.0316611	0.0430933	0.00205627	0.310492
PC(O-16:0/20:4)	411.216	30.1161	467.96	34.7694	541.81	25.5203	0.0249478	0.185106	0.401078	0.0207716	0.214996
PC(O-36:5)	79.6361	3.08779	87.9184	3.84457	114.63	2.93495	8.92569e-06	0.000157775	0.204524	1.22404e-05	0.000202893
PC(O-38:4)	154.03	17.8425	160.319	18.7107	197.689	18.6835	0.253268	0.604025	0.971121	0.296439	0.375053
PC(O-38:5)	751.826	28.2467	870.176	81.999	822.949	48.0215	0.501714	0.826932	0.478039	0.695588	0.904681
PC(O-16:0/22:6)	276.49	13.2143	364.463	28.9743	471.074	13.6899	1.96815e-05	0.000319692	0.0120051	1.34709e-05	0.00595805
PC(O-40:5)	53.7033	2.2514	61.4977	6.91123	70.5832	2.65152	0.0420655	0.271412	0.54469	0.0375239	0.228651
PC(O-18:0/22:6)	220.736	11.8533	240.397	10.7825	249.455	12.7167	0.249779	0.604025	0.476749	0.228225	0.862317
PC(O-40:7)	1221.73	35.9383	1242.97	34.8852	1336.86	49.3921	0.151014	0.509585	0.933599	0.176704	0.275788
PC(P-16:0/14:0)	5.9227	0.511275	7.93816	0.634649	13.6252	0.980673	6.86516e-06	0.000125029	0.0606462	6.70991e-06	0.000412453
PC(P-16:0/16:0)	171.222	5.95425	161.263	6.87319	228.946	15.9252	0.000872055	0.0109189	0.733957	0.00825251	0.00110466
PC(P-16:0/16:1)	13.8049	0.424741	16.4534	0.93115	33.057	2.47851	1.11756e-07	3.40116e-06	0.189387	2.32473e-07	1.9965e-06
PC(P-16:0/18:0)	35.7504	1.3785	34.4991	2.37303	45.8879	2.8889	0.00927172	0.0871608	0.88545	0.0423155	0.0117285
PC(P-16:0/18:1)	58.0489	2.75238	66.4068	4.48566	118.065	7.03311	9.46294e-07	2.36968e-05	0.352171	2.06421e-06	1.24486e-05
PC(P-16:0/18:2)	52.2343	2.44324	66.7378	7.6003	244.003	8.28776	1.05965e-10	7.96066e-09	0.113518	3.29334e-10	1.4497e-09
PC(P-16:0/18:3)	2.37135	0.529179	3.70296	0.563142	11.0208	0.982225	4.5163e-05	0.000678574	0.149775	4.69122e-05	0.00148473
PC(P-35:2) (a/b)	42.1028	1.73385	39.4115	3.09731	51.021	2.37621	0.0179391	0.145694	0.672373	0.120777	0.0167646
PC(P-15:0/20:4)	5.69142	0.493374	6.99784	0.943111	31.3711	2.28437	2.42183e-09	1.11963e-07	0.457808	9.77717e-09	2.15836e-08
PC(P-36:2)	33.4079	2.39302	39.3539	2.53841	168.177	11.4843	5.73935e-11	6.05911e-09	0.290971	2.37002e-10	5.35558e-10
PC(P-36:3)	98.0403	8.7956	106.995	9.19153	184.161	9.93175	3.72047e-05	0.000573334	0.730691	9.18494e-05	0.000242263
PC(P-16:0/20:4)	318.218	25.6586	384.874	21.3321	1009.18	86.7296	3.61584e-08	1.2783e-06	0.233	8.9834e-08	5.30211e-07
PC(P-16:0/20:5)	115.785	9.44898	122.323	7.91107	137.577	7.80122	0.163037	0.51034	0.820074	0.162583	0.374878
PC(P-17:0/20:4) (a)	15.7953	1.58765	16.4484	1.26828	32.5525	1.88007	5.26494e-06	0.000105474	0.917076	2.16112e-05	2.49288e-05
PC(P-17:0/20:4) (b)	17.1722	0.71193	19.6856	1.58466	60.8013	3.17265	4.9902e-10	3.33235e-08	0.42715	2.15933e-09	4.39638e-09
PC(P-18:0/20:4)	72.0202	12.6027	92.6793	7.17513	544.955	55.591	1.81255e-09	9.07785e-08	0.213871	5.62203e-09	2.32198e-08
PC(P-38:5) (a)	189.171	6.7268	209.178	14.4542	693.128	63.4433	1.5515e-09	8.47685e-08	0.674387	7.90636e-09	1.08274e-08
PC(P-38:5) (b)	29.5147	2.41903	39.5278	2.62959	149.472	8.42033	3.92186e-11	5.89259e-09	0.0245609	9.37026e-11	8.01549e-10
PC(P-16:0/22:6)	409.321	8.38674	492.534	26.5194	2274.19	120.994	1.10338e-13	5.21073e-11	0.0626534	0	7.91034e-13
PC(P-20:0/20:4)	27.4968	2.44396	48.2977	7.12902	236.771	21.9892	1.307e-09	7.85509e-08	0.014464	2.1793e-09	5.09503e-08
PC(P-18:0/22:5)	50.6576	1.17274	64.6095	8.04266	144.268	10.727	6.98884e-07	1.86329e-05	0.263762	1.38066e-06	1.12543e-05
PC(P-18:0/22:6)	199.549	18.6469	243.994	14.8214	1810.72	82.1244	1.73402e-13	5.21073e-11	0.111603	3.57159e-13	1.41986e-12
PC(P-18:1/22:6)	123.145	9.49729	150.026	10.8229	752.071	33.2278	1.82611e-12	3.65831e-10	0.11989	8.18468e-12	1.95314e-11
LPC(14:0)	23.083	3.69974	23.1758	2.21295	18.2734	0.890084	0.218289	0.588513	0.975206	0.372619	0.240683
LPC(15:0)	30.6401	2.98809	32.1778	4.0083	32.1543	2.15319	0.916359	0.954548	0.961588	0.908983	0.98787
LPC(16:0)	5918.88	1203.3	6183.12	487.588	5927.27	323.274	0.817026	0.938638	0.803613	0.905211	0.968335
LPC(16:1)	297.237	47.2971	248.857	16.4209	200.906	16.7965	0.0517833	0.314361	0.593095	0.0471796	0.242388
LPC(17:0)	125.768	16.265	152.765	30.8535	139.596	6.1222	0.789805	0.92876	0.841283	0.795077	0.99721
LPC(17:1)	36.6549	6.0884	32.9066	2.82846	29.2635	1.60434	0.462217	0.789182	0.883775	0.446253	0.71294
LPC(18:0)	4304.17	682.445	4853.3	602.064	4851.92	178.538	0.559849	0.836988	0.699001	0.547959	0.970138
LPC(18:1)	3394.72	403.288	3391.46	287.434	2904.19	155.97	0.350517	0.71345	0.998815	0.46455	0.403123
LPC(18:2)	4201.1	635.06	3565.33	338.261	3541.66	229.603	0.524752	0.832024	0.575229	0.569492	0.99961
LPC(18:3)	130.71	14.8357	134.294	16.3567	132.363	5.39641	0.969526	0.986303	0.993575	0.967198	0.989037
LPC(19:0)	95.2166	16.399	119.104	27.9843	135.977	9.3034	0.260565	0.614116	0.859634	0.257787	0.494333
LPC(19:1)	28.9897	4.38624	33.6489	8.22188	32.2288	2.55433	0.822205	0.93944	0.935881	0.806272	0.956469
LPC(20:0)	217.015	27.4425	194.733	20.8398	283.157	12.2178	0.0172097	0.141685	0.734683	0.101438	0.017068
LPC(20:1)	103.694	10.8224	101.811	8.6196	108.241	14.0864	0.973174	0.986303	0.996298	0.990131	0.971193
LPC(20:2)	61.2808	8.91237	52.6796	5.13827	57.4534	7.00987	0.733596	0.910933	0.713579	0.922036	0.892154
LPC(20:3)	552.985	100.125	400.049	56.269	334.406	45.8484	0.0753185	0.398089	0.304031	0.0623491	0.623788
LPC(20:4)	1807.16	175.182	1611.79	108.023	1595.6	120.199	0.537718	0.832024	0.637236	0.545167	0.990978
LPC(20:5)	99.9502	12.4351	78.7356	7.50095	72.2353	6.34497	0.11006	0.456179	0.277128	0.0987244	0.819197
LPC(22:0)	653.313	94.8823	573.485	50.9814	446.736	41.3172	0.0585828	0.338541	0.741295	0.0600819	0.196759
LPC(22:1)	18.979	3.58253	14.5557	0.820764	12.6224	1.26603	0.121794	0.469995	0.481528	0.10297	0.568262
LPC(22:4)	24.6895	1.71106	21.5825	1.38289	22.4985	1.85318	0.471101	0.797554	0.463366	0.613328	0.94764
LPC(22:5)	5.21544	1.41317	6.31696	1.13067	8.37896	0.858159	0.091595	0.420783	0.60455	0.0812331	0.36593
LPC(22:6)	3084.05	547.837	2482.7	252.359	2379.54	102.176	0.364563	0.718367	0.47693	0.37386	0.98579
LPC(24:0)	54.4015	5.36043	47.7477	4.17092	55.6971	4.4746	0.426151	0.773767	0.590586	0.981591	0.428837
LPC(26:0)	268.144	50.0918	267.432	19.4208	224.649	12.4631	0.396582	0.75188	0.958905	0.600129	0.399925
LPC(O-16:0)	38.1456	5.57243	49.2258	6.29947	51.6928	4.01182	0.159362	0.509585	0.322867	0.148706	0.88513
LPC(O-18:0)	19.0401	1.28873	21.9768	4.05085	27.1201	1.15232	0.0545019	0.321134	0.847755	0.0641133	0.147709
LPC(O-18:1)	32.2371	1.36608	43.4171	4.67959	48.9845	3.68122	0.0205613	0.158428	0.13652	0.0162472	0.516502
LPC(O-20:0)	8.91102	0.749366	11.045	1.51451	13.9439	0.947537	0.0201991	0.157962	0.450139	0.0176339	0.158788
LPC(O-20:1)	0.902081	0.178683	0.911342	0.204303	1.63739	0.336901	0.066995	0.376035	0.995797	0.133118	0.0932798
LPC(O-22:0)	5.71902	0.508993	7.32109	1.11956	8.3168	0.910339	0.151773	0.509585	0.506802	0.12994	0.623862
LPC(O-22:1)	1.4769	0.20473	2.23641	0.289901	2.99207	0.275866	0.00318823	0.0354838	0.0784548	0.00228502	0.199328
LPC(O-24:0)	5.68162	0.900007	7.55033	1.58177	7.90393	0.853919	0.300957	0.662712	0.564557	0.273697	0.843567
LPC(O-24:1)	3.55963	0.577497	4.95759	0.61586	3.5632	0.508616	0.242539	0.604025	0.364503	0.995064	0.265471
LPC(O-24:2)	0.701544	0.176995	1.00996	0.243855	0.934448	0.103633	0.405148	0.755581	0.500199	0.423169	0.993956
LPC(P-16:0)	2.911	0.784716	3.48285	0.333912	30.0793	1.68081	1.47595e-08	5.91363e-07	0.382781	4.81852e-08	1.5514e-07
LPC(P-18:0)	1.3013	0.144164	1.20158	0.195623	23.9203	1.83179	8.04884e-11	6.9105e-09	0.792315	1.05111e-09	2.57888e-10
LPC(P-18:1)	0.461683	0.154402	0.311572	0.103254	5.36533	0.478098	0.100695	0.435379	0.446886	0.640615	0.0843744
LPC(P-20:0)	0.315521	0.0945389	0.367653	0.250375	9.05823	0.660305	0.00842563	0.0816742	0.165028	0.329723	0.00627493
PE(16:0_16:0)	75.0599	4.55677	80.0601	6.6162	93.1391	6.51547	0.150409	0.509585	0.876268	0.1611	0.314503
PE(16:0_16:1)	418.294	34.7372	446.18	51.9795	397.084	28.2791	0.69908	0.901603	0.922657	0.909495	0.675662
PE(16:0_18:1)	3317.27	217.582	3836.26	523.562	4656.88	411.742	0.0869239	0.41793	0.732332	0.0849415	0.273918
PE(16:0_18:2)	13496.5	1075.13	15299.7	1750.52	16696	566.38	0.18148	0.532046	0.657483	0.161557	0.540636
PE(16:1_18:2)	619.13	35.3468	537.561	32.8785	573.683	74.9121	0.599943	0.846398	0.609183	0.686174	0.984445
PE(16:0_18:3) (a)	497.3	56.4929	519.047	50.9429	596.669	21.9093	0.214632	0.588292	0.929273	0.236676	0.368938
PE(16:0_18:3) (b)	380.86	42.6687	440.396	77.3012	519.925	39.3648	0.226655	0.592259	0.895924	0.236629	0.414664
PE(15-MHDA_18:1)	19.9849	2.15529	21.5166	3.464	27.0065	2.94904	0.247136	0.604025	0.988616	0.308171	0.34319
PE(17:0_18:1)	57.098	5.29389	76.9129	23.4991	98.0286	5.69948	0.0790906	0.401064	0.900311	0.0958988	0.177336
PE(15-MHDA_18:2)	39.9627	5.60847	48.7188	9.50059	47.9057	6.51091	0.767823	0.928145	0.796581	0.795431	0.999755
PE(17:0_18:2)	332.898	51.895	383.975	55.0037	463.901	18.4593	0.129191	0.474281	0.769354	0.125769	0.345949
PE(36:0)	79.4263	7.14739	80.6962	8.37134	89.924	2.81173	0.354605	0.71516	0.997696	0.434532	0.43666
PE(18:0_18:1)	928.251	87.9627	1018.15	108.35	1194.57	115.55	0.303117	0.662712	0.882467	0.302027	0.52973
PE(18:1_18:1)	1130.25	117.905	1158.47	189.865	1534.79	279.439	0.406078	0.755581	0.999458	0.514189	0.461233
PE(18:0_18:2)	8997.57	1056.15	10989.4	1373.46	11880	891.701	0.252565	0.604025	0.551634	0.224954	0.78325
PE(36:3)	9471.88	840.794	8788.37	1829.16	9854.38	867.052	0.555549	0.835851	0.716016	0.978954	0.549715
PE(16:0_20:4)	23001.7	1153.46	24650.1	2119.61	23709	1592.23	0.872462	0.947565	0.866489	0.979136	0.934362
PE(16:1_20:4)	1070.42	90.3878	939.724	121.673	748.528	136.711	0.13021	0.474281	0.704062	0.120514	0.393054
PE(16:0_20:5)	1549.97	98.0983	1401.11	205.329	1153.19	111.763	0.208098	0.576346	0.68118	0.186629	0.570347
PE(37:4) (a)	38.5354	5.83994	38.9538	6.31221	36.7809	5.64062	0.93792	0.965223	0.999487	0.958413	0.943398
PE(37:4) (b)	799.816	57.9597	926.423	135.655	959.879	52.2608	0.48482	0.809379	0.79815	0.453723	0.825155
PE(18:0_20:3) (a)	5808.5	451.451	6939.48	469.301	6213.39	368.62	0.216124	0.588292	0.200197	0.750938	0.469579
PE(18:0_20:3) (b)	378.863	41.3254	494.036	72.0156	488.111	26.8602	0.16684	0.516859	0.257529	0.177947	0.980523
PE(18:0_20:4)	50015.3	2489.19	57727.2	3522.29	52091.3	2579.85	0.223011	0.590804	0.227887	0.875996	0.385029
PE(38:5) (a)	15121.6	995.824	16445.6	2048.34	13735	1456.86	0.444792	0.786235	0.922309	0.699264	0.429125
PE(38:5) (b)	2875.47	203.067	3000.26	316.343	2721.52	191.973	0.730454	0.910728	0.973931	0.866432	0.721818
PE(16:0_22:6)	57425.6	2644.11	59854.7	5853.27	63821.4	2475.68	0.495923	0.821073	0.970907	0.520737	0.636571
PE(15-MHDA_22:6)	83.0617	3.87869	78.7178	3.58658	81.1963	7.3568	0.865933	0.947565	0.864247	0.908882	0.991673
PE(17:0_22:6)	257.555	33.6734	336.266	65.5936	375.464	23.1777	0.158265	0.509585	0.554185	0.136547	0.589173
PE(40:4)	219.582	10.6724	237.958	36.6491	257.346	15.2435	0.454816	0.788613	0.95329	0.469803	0.621619
PE(18:0_22:5) (n3)	1193.89	52.8312	1241.63	139.139	1191.75	115.44	0.949432	0.972076	0.995998	0.976271	0.94772
PE(18:0_22:5) (n6)	159.252	9.05105	210.186	24.2505	240.357	23.5758	0.0424505	0.271412	0.217341	0.0342991	0.570896
PE(18:0_22:6)	14614.4	1562.04	15735.3	1532.68	17397.9	2109.11	0.705558	0.903638	0.917304	0.684859	0.894298
PE(18:1_22:6)	11170.5	709.917	11415	683.701	11324.3	724.265	0.97304	0.986303	0.971137	0.994732	0.987992
PE(O-34:1)	31.4543	2.75227	42.1938	7.1183	42.6349	2.47501	0.145345	0.509585	0.287092	0.138541	0.904952
PE(O-16:0/18:2)	11.9988	1.65897	18.5786	3.43108	28.4287	4.58159	0.0147206	0.124607	0.293612	0.0116788	0.196251
PE(O-36:3) (a/b)	10.3469	0.56569	11.7032	1.94247	18.4941	3.41291	0.180654	0.532046	0.997257	0.253264	0.249409
PE(O-16:0/20:4)	54.5855	7.55228	63.9149	6.67866	76.6819	5.29534	0.0605968	0.346844	0.465431	0.0507359	0.361728
PE(O-36:5)	6.45412	0.951	10.7653	1.69266	6.77337	0.962337	0.0647417	0.367073	0.112705	0.998417	0.0888692
PE(O-38:4)	26.9795	2.84483	37.421	4.1785	35.6215	5.04103	0.274095	0.626354	0.265897	0.432238	0.903179
PE(O-38:5)	128.535	11.8407	152.673	11.9613	161.857	8.4221	0.107191	0.451881	0.290099	0.0943607	0.786048
PE(O-16:0/22:6)	190.889	7.99143	239.326	16.3958	277.215	4.59366	0.000191108	0.00261036	0.016571	0.000127803	0.0593712
PE(O-18:0/22:5)	18.0404	2.83486	19.5403	2.83074	18.7645	1.84168	0.904197	0.954548	0.907096	0.928503	0.997128
PE(O-18:0/22:6)	43.2562	2.35068	44.5434	1.41902	40.6804	3.73389	0.541023	0.832024	0.95984	0.736668	0.534867
PE(O-40:7) (a/b)	41.8971	4.5295	48.16	4.32461	52.9691	4.68393	0.250136	0.604025	0.576813	0.221824	0.751671
PE(P-15:0/20:4)	11.5078	0.980311	12.8178	2.09889	26.7397	2.76547	0.000149971	0.0020961	0.931274	0.000459795	0.000592088
PE(P-15:0/22:6)	31.6991	1.24629	25.2257	1.66746	90.6495	4.19406	6.04902e-11	6.05911e-09	0.0285303	3.38876e-09	8.77299e-11
PE(P-16:0/18:1)	112.174	3.1273	131.369	15.95	244.987	26.2927	7.71072e-05	0.00113028	0.627958	0.000152374	0.000602239
PE(P-16:0/18:2)	136.032	7.37254	169.702	27.7439	361.237	19.4909	2.81144e-06	6.25806e-05	0.434995	6.14635e-06	3.21396e-05
PE(P-16:0/18:3)	6.35967	1.14794	4.95625	2.47179	13.9793	2.56335	0.00472896	0.0497652	0.301002	0.115673	0.00362415
PE(P-16:0/20:3)	79.8268	5.19095	103.62	14.4703	135.216	11.2341	0.00480263	0.0497652	0.242758	0.00384758	0.092143
PE(P-16:0/20:4)	1254.73	106.089	1525.13	201.696	2052.23	78.4094	0.00132601	0.016264	0.318808	0.00128133	0.020849
PE(P-16:0/20:5)	40.8153	2.18642	50.0641	4.94	84.4445	8.7436	0.000280127	0.00374126	0.413102	0.000360728	0.00347649
PE(P-16:0/22:4)	166.048	8.66049	171.615	22.0616	190.141	13.8354	0.478253	0.802877	0.998917	0.556704	0.552566
PE(P-16:0/22:5) (n3)	263.169	14.1217	284.52	27.3113	308.805	29.7727	0.593471	0.846398	0.901593	0.573077	0.819437
PE(P-16:0/22:5) (n6)	32.9379	4.51905	49.2225	7.89505	68.8169	6.61071	0.0047935	0.0497652	0.185178	0.00364831	0.122061
PE(P-16:0/22:6)	629.522	71.1886	707.01	53.3679	1864.44	95.7919	2.91192e-08	1.09379e-06	0.515219	1.04491e-07	2.58706e-07
PE(P-17:0/20:4)	56.1226	4.31129	67.8389	10.1555	106.145	9.64961	0.00242243	0.0291176	0.61547	0.00312588	0.016408
PE(P-17:0/22:6)	42.4153	7.30169	49.0567	4.43079	120.644	8.88822	6.53107e-06	0.000122662	0.489848	1.40664e-05	6.79193e-05
PE(P-18:0/18:1)	59.3358	5.33748	59.7257	6.82778	108.317	9.58239	0.000487945	0.00637511	0.997552	0.00205822	0.00115162
PE(P-18:0/18:2)	139.451	7.09349	191.382	23.4432	352.09	21.7361	1.8991e-06	4.38983e-05	0.0635378	2.13411e-06	9.3309e-05
PE(P-18:0/18:3)	7.21071	0.75649	6.34827	1.71085	15.0613	2.54614	0.00928168	0.0871608	0.648285	0.07573	0.00887983
PE(P-18:0/20:3)	34.2411	1.74773	41.5981	9.14471	58.6189	5.04886	0.0122919	0.108639	0.785982	0.0161551	0.0479116
PE(P-18:0/20:4)	1083.02	48.1593	1222.53	127.941	1929.06	86.1582	2.34052e-05	0.000370172	0.550999	4.76778e-05	0.000216742
PE(P-18:0/20:5)	20.8464	1.75205	27.4884	2.46295	60.4013	2.51382	1.13183e-07	3.40116e-06	0.0727645	1.75589e-07	3.58956e-06
PE(P-18:0/22:4)	73.1793	1.68903	76.4552	9.24509	86.482	5.93455	0.315703	0.670904	0.995186	0.388668	0.404493
PE(P-18:0/22:5) (n3)	156.405	9.14902	190.852	4.44215	189.891	17.0177	0.156452	0.509585	0.1692	0.240851	0.950887
PE(P-18:0/22:5) (n6)	19.8447	1.29625	22.4083	3.79675	30.4022	2.62681	0.0533713	0.317586	0.948537	0.0761564	0.111562
PE(P-18:0/22:6)	338.243	38.8551	489.358	53.8874	1195	60.3019	8.19833e-08	2.73733e-06	0.0334459	1.08361e-07	3.94623e-06
PE(P-18:1/18:1)	82.4024	6.17998	83.9676	6.54621	119.916	17.4404	0.0895686	0.420552	0.995159	0.141216	0.140275
PE(P-18:1/18:2)	38.0255	4.62977	48.3364	10.187	107.168	9.02175	0.0001309	0.00187312	0.66592	0.000256381	0.000932761
PE(P-18:1/18:3)	3.22303	0.740375	2.34861	0.606131	3.96132	1.00534	0.781434	0.928145	0.854866	0.996538	0.785648
PE(P-18:1/20:3)	16.3988	1.19029	23.1232	6.29355	25.6815	3.36927	0.26825	0.615336	0.695929	0.241674	0.658704
PE(P-18:1/20:4) (a)	404.959	31.6425	446.942	45.0649	622.467	41.124	0.00251326	0.029617	0.718283	0.00369234	0.0134992
PE(P-18:1/20:4) (b)	33.6903	2.306	45.4613	9.73058	65.6467	6.05759	0.00546181	0.0547091	0.441032	0.00527902	0.0527585
PE(P-18:1/20:5)	11.0991	1.64013	16.5283	2.51214	21.1959	2.50203	0.0166945	0.139353	0.161748	0.0127422	0.386128
PE(P-18:1/22:4)	79.9478	4.15196	89.145	8.35281	85.219	4.05132	0.632419	0.869586	0.610015	0.795636	0.929321
PE(P-18:1/22:5) (a)	91.8147	7.459	114.678	4.19866	106.803	7.94278	0.0910689	0.420783	0.0774614	0.298171	0.622763
PE(P-18:1/22:5) (b)	14.6058	2.92449	19.757	4.19264	27.4488	1.73722	0.0121857	0.108639	0.387019	0.0104627	0.123915
PE(P-18:1/22:6) (a)	251.573	49.0138	262.348	18.3454	498.526	44.5401	0.000636499	0.00813906	0.821222	0.001305	0.00301928
PE(P-18:1/22:6) (b)	42.3913	4.69495	38.9058	2.98487	91.2297	6.64238	4.92809e-06	0.00010213	0.832684	5.39966e-05	1.05356e-05
PE(P-19:0/20:4) (a)	3.28095	0.710018	3.28353	0.380768	4.73373	0.923029	0.450433	0.788112	0.979598	0.489086	0.576633
PE(P-19:0/20:4) (b)	9.12155	0.993822	9.78842	1.7233	13.2235	1.32542	0.143771	0.508273	0.998385	0.213964	0.202842
PE(P-20:0/18:1)	8.65594	0.677525	8.60324	1.41604	15.8918	2.66313	0.0192383	0.154163	0.947833	0.0629654	0.0256457
PE(P-20:0/18:2)	14.0528	2.09418	19.8479	3.1958	52.9691	2.92081	3.12484e-06	6.70724e-05	0.248954	5.17413e-06	5.70385e-05
PE(P-20:0/20:4)	70.2755	3.30558	79.0564	6.19212	166.93	13.5879	1.14696e-06	2.75729e-05	0.622239	3.44705e-06	9.28423e-06
PE(P-20:0/22:6)	79.1464	8.25122	112.554	13.3618	323.132	14.5341	1.25565e-08	5.39033e-07	0.0425497	2.11633e-08	4.07694e-07
PE(P-20:1/20:4)	22.8099	1.52278	27.4263	4.1252	41.1715	3.6487	0.00537898	0.0547091	0.69473	0.00695339	0.028301
PE(P-20:1/22:6)	9.37681	2.03907	10.7123	2.04713	34.616	2.30246	1.26838e-05	0.000211748	0.756534	3.6332e-05	8.06527e-05
LPE(16:0)	4389.03	414.667	4887.5	536.464	4840.25	200.004	0.635642	0.869586	0.734125	0.634489	0.988051
LPE(18:0)	8586.3	528.412	9743.19	1333.63	10879	829.3	0.320413	0.673315	0.83738	0.306497	0.596227
LPE(18:1)	2952.33	256.275	2917.93	255.483	2963.61	271.017	0.992547	0.994611	0.992121	0.998775	0.99641
LPE(18:2)	3028.56	321.841	2828.44	305.535	2971.36	131.585	0.797162	0.930281	0.841257	0.999982	0.818378
LPE(20:4)	5081.1	636.171	4038.37	290.93	3858.83	129.329	0.0977762	0.428931	0.192415	0.0986721	0.935623
LPE(22:6)	9308.61	899.062	7533.26	337.343	7684.77	557.683	0.137193	0.490791	0.171729	0.182407	0.993672
LPE(P-16:0)	33.0611	18.2912	29.1296	6.72025	248.853	22.2634	5.77752e-06	0.000112009	0.82812	1.99074e-05	3.27389e-05
LPE(P-18:0)	33.3109	12.9744	28.7863	5.99226	254.232	18.0331	7.13072e-07	1.86329e-05	0.980531	5.71623e-06	2.24522e-06
LPE(P-18:1)	10.4375	3.07874	9.74595	1.48765	72.919	5.94155	9.68113e-06	0.000166239	0.877599	3.47145e-05	4.91034e-05
LPE(P-20:0)	10.2122	1.50399	16.6883	3.3076	93.7878	12.4335	1.83338e-07	5.24697e-06	0.206344	3.75116e-07	3.21315e-06
PI(16:0/16:0)	4.06877	0.832118	4.14434	1.06581	4.80147	0.751214	0.746631	0.918988	0.998671	0.817758	0.770656
PI(16:0_16:1)	78.4991	16.1329	57.9313	13.7585	44.5755	7.17572	0.309499	0.664316	0.54743	0.284714	0.872785
PI(34:0)	8.41478	2.44319	7.41204	2.25652	12.47	0.766514	0.0768359	0.398089	0.882606	0.225206	0.0797727
PI(34:1)	383.416	61.7967	360.611	69.3941	358.258	47.5054	0.86396	0.947565	0.852684	0.963526	0.946994
PI(15-MHDA_18:1) & PI(17:0_18:1)	21.3092	2.28323	16.0076	3.40144	25.0334	4.43811	0.26766	0.615336	0.425962	0.97932	0.275599
PI(15-MHDA_18:2) & PI(17:0_18:2)	50.6043	3.53082	47.539	8.00851	59.5697	5.77459	0.341971	0.70627	0.778075	0.745652	0.311307
PI(18:0_18:1)	220.472	19.2971	205.855	20.8588	243.706	30.9368	0.593241	0.846398	0.868753	0.889376	0.564158
PI(36:2)	2570.48	173.711	1983.14	211.975	2667.79	249.34	0.0758955	0.398089	0.154639	0.989581	0.0888034
PI(18:1_18:2)	972.466	47.639	919.648	87.1621	936.444	73.5861	0.844331	0.947565	0.837211	0.905277	0.983642
PI(16:0_20:3) (a)	1007.66	91.7111	1002.49	174.201	936.57	66.8658	0.912593	0.954548	0.9153	0.934778	0.99742
PI(16:0_20:3) (b)	227.593	33.1425	171.923	30.4428	206.149	40.6634	0.448898	0.788112	0.425029	0.844403	0.701878
PI(16:0_20:4)	4459.06	303.687	4958.67	586.646	5034.41	360.798	0.654899	0.878177	0.80122	0.635202	0.959311
PI(15-MHDA_20:4) & PI(17:0_20:4)	294.211	38.8317	290.577	58.3974	333.71	30.7921	0.532357	0.832024	0.960471	0.727984	0.527142
PI(37:6)	0.577089	0.278736	0.713655	0.237569	1.78006	0.513179	0.201874	0.564308	0.681092	0.181122	0.558831
PI(18:0_20:2)	113.354	19.0911	105.846	14.237	100.295	15.7936	0.828768	0.943351	0.963662	0.817791	0.932146
PI(18:0_20:3) (a)	8400.05	441.004	7341.66	1001.46	6766.6	302.052	0.31224	0.667815	0.444351	0.312955	0.970432
PI(18:0_20:3) (b)	1113.16	134.566	1251.96	159.12	1197.62	212.478	0.861798	0.947565	0.875722	0.996467	0.894193
PI(18:0_20:4)	35918.8	3494.68	39509	1789.03	35433.5	1442.91	0.399147	0.751999	0.488823	0.999621	0.446518
PI(38:5) (a)	1918.87	137.811	2297.19	209.529	2423.61	249.386	0.27528	0.62668	0.453527	0.261867	0.923661
PI(38:5) (b)	372.651	38.3607	401.682	38.989	380.625	23.1832	0.809915	0.936723	0.797508	0.958017	0.91249
PI(38:6)	413.799	35.4374	414.253	69.0236	400.903	33.8891	0.948331	0.972076	0.943701	0.976332	0.990152
PI(39:6)	9.26988	1.51544	8.94433	0.750213	11.8646	1.3819	0.191678	0.55119	0.99993	0.278558	0.25045
PI(40:4)	199.17	16.1024	169.284	18.1053	173.746	17.0704	0.457418	0.788613	0.473991	0.551048	0.981729
PI(18:0_22:5) (n3)	325.106	29.1634	289.626	41.5888	282.824	15.8548	0.570437	0.838438	0.589384	0.646485	0.989972
PI(18:0_22:5) (n6)	166.608	18.3562	161.668	23.529	182.908	26.6517	0.810476	0.936723	0.94177	0.958298	0.793652
PI(18:0_22:6)	758.993	45.4292	646.717	92.598	600.067	31.8937	0.239668	0.604025	0.354585	0.245835	0.974517
LPI(18:0)	2648.57	445.767	3296.06	523.656	4028.28	286.923	0.0815565	0.401766	0.561119	0.0709524	0.366327
LPI(18:1)	214.358	25.362	250.294	30.7408	339.158	50.3869	0.0971637	0.428931	0.742872	0.0948542	0.292553
LPI(18:2)	119.331	9.76827	128.407	4.28176	160.041	16.993	0.0804844	0.401766	0.776426	0.0826986	0.23607
LPI(20:4)	1030.58	71.6529	1244.76	79.9888	1302.62	66.9116	0.0465365	0.288334	0.131566	0.0436439	0.841021
PS(36:1)	1492.7	155.61	1512.26	158.754	1931.83	124.778	0.0785854	0.401064	0.998426	0.131842	0.120956
PS(36:2)	2143.92	111.961	2030.22	218.45	2751.44	232.569	0.0360452	0.240702	0.818827	0.148257	0.0368689
PS(38:3)	1367.02	108.04	1387.77	156.517	1673.89	126.612	0.171766	0.518752	0.999972	0.259527	0.224883
PS(38:4)	16682.7	1445.86	17649.9	1205.87	19274.3	1245.87	0.380588	0.728113	0.847731	0.363001	0.660554
PS(38:5)	1077.44	125.773	907.35	66.3907	936.788	68.1425	0.432567	0.775509	0.43838	0.547823	0.966883
PS(40:5)	859.414	97.1993	914.166	56.8982	1163.54	123.221	0.146282	0.509585	0.871876	0.156341	0.310611
PS(40:6)	12884.4	711.813	11478	551.565	15280.4	1262.34	0.0265596	0.194662	0.482113	0.252172	0.0215566
PG(34:1)	3815.72	272.902	4100.49	293.017	3910.52	277.873	0.786181	0.92828	0.788423	0.980699	0.861513
PG(36:2)	1043.79	113.087	1397.58	197.487	1639.63	241.689	0.168972	0.518124	0.443184	0.147015	0.743381
CE(14:0)	1183.6	212.775	1158.49	82.3213	806.336	210.543	0.124341	0.469995	0.993082	0.221685	0.157021
CE(15:0)	567.516	161.527	490.627	77.1507	615.498	152.854	0.900107	0.954548	0.988351	0.958316	0.894421
CE(16:0)	7822.61	691.91	10161.4	2014.02	7617.63	691.579	0.47018	0.797554	0.639535	0.978345	0.468051
CE(16:1)	8921.62	1231.51	12497.2	3033.32	8327.93	1805.88	0.417089	0.761916	0.758158	0.846446	0.385142
CE(16:2)	105.064	18.0832	187.612	34.2921	163.312	10.4004	0.0884613	0.418624	0.112962	0.127934	0.987225
CE(17:0)	565.971	50.2583	811.176	175.467	509.664	59.6703	0.259844	0.614116	0.576776	0.838969	0.235127
CE(17:1)	2326.4	119.449	3195.31	599.684	2496.5	272.025	0.573768	0.838438	0.598278	0.97872	0.671547
CE(18:0)	701.341	32.703	925.619	153.534	689.049	71.8733	0.318595	0.673315	0.513643	0.96039	0.314082
CE(18:1)	35242.3	2556.31	42400.2	9504.31	33898.9	5518.27	0.776966	0.928145	0.968388	0.907674	0.76387
CE(18:2)	16874.7	1710.82	16899.5	1901.02	21303.1	1495.6	0.123656	0.469995	0.997038	0.212833	0.160963
CE(18:3)	1900.54	229.601	2075.33	424.174	2335.92	252.834	0.58565	0.846095	0.999017	0.652932	0.652409
CE(20:0)	331.824	33.9251	298.625	16.5927	245.307	24.4921	0.0675738	0.376035	0.767841	0.0701431	0.208955
CE(20:1)	189.827	31.1366	224.177	27.0722	194.105	16.5933	0.607109	0.852506	0.617047	0.967718	0.721103
CE(20:2)	108.809	13.5618	109.561	16.922	102.842	8.36164	0.971295	0.986303	0.984996	0.969159	0.997238
CE(20:3)	950.48	96.3747	1050.93	87.9325	998.477	78.5175	0.731916	0.910728	0.710763	0.914008	0.899237
CE(20:4)	8880.93	1459.74	9590.54	896.193	10721.1	1323.66	0.581537	0.845589	0.851404	0.553204	0.861592
CE(20:5)	867.278	102.93	944.986	53.9578	906.942	164.127	0.789533	0.92876	0.858064	0.997308	0.795062
CE(22:0)	130.52	18.3414	122.491	3.67972	107.32	17.676	0.356247	0.716069	0.986749	0.411765	0.466322
CE(22:1)	297.46	42.5103	279.362	31.8959	170.17	11.992	0.00415696	0.0454243	0.943992	0.00866314	0.0121547
CE(22:4)	121.182	10.1597	121.181	16.494	105.931	13.0529	0.582486	0.845589	0.986983	0.617152	0.688418
CE(22:5)	747.449	46.1972	831.835	54.5402	694.33	55.9184	0.188884	0.545765	0.600857	0.6948	0.164086
CE(22:6)	291.287	17.1051	303.413	32.6532	326.186	41.8985	0.899	0.954548	0.992574	0.901305	0.941279
CE(24:0)	182.3	27.8379	156.35	15.2805	156.846	26.9465	0.657537	0.878177	0.792415	0.640649	0.966733
CE(24:1)	193.238	25.1465	189.339	18.9755	173.024	15.9873	0.74423	0.918445	0.996884	0.77823	0.803848
CE(24:4)	27.3841	4.20073	26.8359	4.79937	24.8707	5.11522	0.858213	0.947565	0.976232	0.851445	0.937071
CE(24:5)	46.4846	6.32478	69.5218	12.8852	49.1304	8.97302	0.338117	0.700719	0.429843	0.99965	0.384896
CE(24:6)	21.2409	2.92329	30.3726	5.13642	20.0261	4.41729	0.267701	0.615336	0.607273	0.819474	0.240899
COH	166721	16475.4	196278	17843.7	197640	22515.8	0.486351	0.809687	0.537359	0.534185	0.999388
DE(16:0)	265.387	61.6222	342.172	60.7093	310.265	54.775	0.633125	0.869586	0.60944	0.803344	0.923349
DE(18:1)	186.992	49.1659	183.975	33.2543	141.165	32.2182	0.461036	0.789182	0.997958	0.576623	0.506027
DE(18:2)	116.932	11.2611	175.644	30.2349	174.68	19.7473	0.242783	0.604025	0.369582	0.244349	0.965066
DE(20:4)	77.1926	6.51093	85.6751	18.5695	96.3832	15.43	0.739585	0.915076	0.951741	0.904003	0.721473
DE(20:5)	70.6214	29.7538	98.771	16.5729	54.6885	6.8604	0.151371	0.509585	0.23281	0.999993	0.18433
DE(22:6)	147.823	23.4403	191.273	22.2298	155.786	18.4363	0.369732	0.721457	0.395132	0.956796	0.492889
AC(12:0)	0.554271	0.0420997	0.496263	0.0588982	0.598607	0.0363651	0.236769	0.602918	0.56789	0.813788	0.21198
AC(13:0)	0.392833	0.060358	0.391093	0.0346573	0.441434	0.032085	0.573321	0.838438	0.988342	0.611334	0.676875
AC(14:0)	0.513349	0.108566	0.362784	0.0659004	0.378951	0.0718854	0.3658	0.71845	0.405082	0.432296	0.994324
AC(14:1)	0.518474	0.0492816	0.613849	0.0865885	0.616394	0.0501941	0.589128	0.846398	0.726906	0.57577	0.969631
AC(14:2)	0.377764	0.0300998	0.491867	0.0649155	0.530113	0.0315496	0.0684781	0.377572	0.253264	0.0575158	0.678087
AC(15:0)	0.59375	0.0939592	0.54379	0.0637506	0.558409	0.0994242	0.877919	0.947565	0.927226	0.871842	0.991634
AC(16:0)	1.56164	0.32446	1.82818	0.143622	1.61191	0.210165	0.509359	0.828719	0.501341	0.919678	0.68658
AC(16:1)	1.21729	0.238527	1.1403	0.131088	1.18154	0.0693833	0.924879	0.95622	0.972742	0.988736	0.918113
AC(17:0)	0.846943	0.187599	0.876686	0.0631443	0.871789	0.119578	0.871493	0.947565	0.859518	0.954957	0.961112
AC(18:0)	1.6385	0.426966	1.18445	0.0989923	1.47347	0.111021	0.379911	0.728113	0.455617	0.996832	0.439894
AC(18:1)	1.90164	0.314905	2.30072	0.206457	2.05541	0.122174	0.33757	0.700719	0.306393	0.695478	0.710027
AC(18:2)	2.01427	0.0945338	1.93839	0.175149	2.16916	0.11882	0.414256	0.761387	0.852484	0.748788	0.386099
DG(14:0_16:0)	533.061	74.6716	484.172	55.786	492.069	63.2372	0.852519	0.947565	0.857174	0.888568	0.995609
DG(14:0_18:2)	888.088	85.4249	1014.03	211.91	770.815	143.408	0.45748	0.788613	0.974859	0.634096	0.467602
DG(16:0_16:0)	2887.51	545.408	2986.3	176.317	2681.01	177.375	0.695338	0.900642	0.851405	0.966963	0.677907
DG(16:0_16:1)	3103.36	309.27	3243.75	517.438	2218.4	217.009	0.125394	0.471012	0.999975	0.200023	0.173608
DG(16:0_18:1)	36742.2	3694.91	37098.7	3602.98	28456.6	1711.34	0.0835481	0.408231	0.999917	0.147374	0.120422
DG(16:0_18:2)	34156	3086.07	35110.4	3936.94	35842.8	3490.06	0.967655	0.986303	0.997695	0.968394	0.981555
DG(16:0_20:4)	8349.67	1481.63	9148.62	767.452	9055.03	862.347	0.670564	0.884154	0.69112	0.727073	0.995205
DG(16:0_22:5)	745.259	68.2618	994.063	207.755	618.387	94.4849	0.180661	0.532046	0.700939	0.579323	0.158493
DG(16:0_22:6)	9137.28	1162.26	10196	524.853	10213.6	516.799	0.421763	0.76812	0.484997	0.462408	1
DG(16:1_18:1)	9695.42	1563.85	9063.85	1727.92	4986.28	582.284	0.0290376	0.201246	0.845249	0.0370938	0.0876329
DG(18:0_18:1)	6363.51	488.779	7531.58	717.043	6446.26	548.415	0.360551	0.718367	0.45287	0.999732	0.406856
DG(18:0_18:2)	4008.67	402.364	4396.39	420.142	4816.88	181.615	0.224174	0.590804	0.731158	0.205166	0.553045
DG(18:0_20:4)	23743.2	5161.66	35315.3	2700.86	29447.3	1673.72	0.0739342	0.398089	0.0628814	0.252589	0.619848
DG(18:0_22:6)	1773.11	90.809	1849.37	176.942	1726.62	147.313	0.843832	0.947565	0.979527	0.935937	0.834495
DG(18:1_18:1)	32728.5	6879.02	30097.2	4361	19863.8	1604.82	0.0860841	0.41723	0.931527	0.109357	0.175214
DG(18:1_18:2)	36094.7	7933.61	36680.3	7214.95	27143.5	2515.7	0.503589	0.826932	0.99998	0.592224	0.564923
DG(18:1_18:3)	5162.98	1054.79	5145.08	1224.81	4403.9	634.383	0.861752	0.947565	0.975032	0.854243	0.941128
DG(18:1_20:3)	488.736	85.7149	540.658	84.9845	326.791	51.9548	0.121669	0.469995	0.925358	0.283305	0.128947
DG(18:1_20:4)	6860.58	826.209	8810.19	967.339	7232.31	577.706	0.228633	0.592279	0.240488	0.90266	0.372603
DG(18:1_20:5)	1078.05	93.1701	1274.12	216.973	1071.33	172.554	0.69779	0.901603	0.893498	0.93644	0.673959
DG(18:1_22:5)	1166.49	274.732	1299.45	192.113	905.019	103.878	0.338093	0.700719	0.808565	0.70995	0.309636
DG(18:1_22:6)	13010.7	2217.43	15013.8	2585.76	10614	1471.13	0.295022	0.656697	0.839144	0.624273	0.273144
DG(18:2_18:2)	8790.47	2209.14	9544.67	2739.42	8727.25	1266.56	0.981405	0.989638	0.995447	0.979767	0.994085
DG(18:2_20:4)	2951.96	674.062	3763.82	1080.55	3706.68	392.711	0.595337	0.846398	0.868136	0.568597	0.856645
DG(18:2_22:6)	7052.63	1743.89	9656.07	2147.77	8554.37	1184.46	0.574769	0.838438	0.56528	0.704532	0.957685
TG(48:0) [SIM]	667.305	89.6649	609.896	45.5212	634.604	77.1007	0.928059	0.956712	0.935935	0.939378	0.999713
TG(48:1) [SIM]	1248.56	156.408	1416.72	319.142	1147.57	110.377	0.802781	0.933213	0.971808	0.920167	0.790657
TG(48:2) [SIM]	1250.02	166.128	1631.22	456.198	1255.78	133.366	0.771608	0.928145	0.818828	0.999922	0.796564
TG(48:3) [SIM]	462.325	60.0586	694.233	262.62	619.081	101.965	0.716146	0.903638	0.824544	0.703386	0.97755
TG(49:1) [SIM]	339.504	49.0304	314.821	33.1096	277.77	26.8356	0.530197	0.832024	0.936798	0.527988	0.718541
TG(50:0) [SIM]	468.39	57.2714	457.082	34.5794	437.164	43.5436	0.86525	0.947565	0.998532	0.884677	0.898554
TG(50:1) [SIM]	5445.88	557.625	6217.5	1226.11	4806.64	469.911	0.660568	0.880268	0.972075	0.816315	0.654523
TG(50:2) [SIM]	7290.13	978.715	8325.68	1574.65	6724.84	720.692	0.77976	0.928145	0.961196	0.919012	0.764163
TG(50:3) [SIM]	5590.04	694.595	6497.4	1456.16	5760.05	819.716	0.985141	0.991742	0.989729	0.999942	0.98603
TG(50:4) [SIM]	1673.77	145.056	2368.35	732.456	1937.73	321.598	0.909955	0.954548	0.901396	0.970512	0.971671
TG(51:1) [SIM]	391.006	28.1856	388.921	78.3227	345.196	29.1811	0.725768	0.906832	0.907618	0.703837	0.918987
TG(51:2) [SIM]	1214.2	108.4	1517.59	236.985	1074.51	95.1746	0.229824	0.592808	0.621874	0.74675	0.202719
TG(52:1) [SIM]	7766.52	413.425	7990.06	1747.05	6326.11	653.275	0.480171	0.803852	0.941082	0.485154	0.663689
TG(52:2) [SIM]	40157.3	1950.29	45959.6	8719.04	35409.9	3995.16	0.598603	0.846398	0.986176	0.737546	0.610035
TG(52:3) [SIM]	58073.3	3006.98	64700.8	13372.8	59420.7	7765.81	0.987012	0.991963	0.999775	0.991948	0.987767
TG(52:4) [SIM]	20351.6	2209.55	24783.3	6335.99	23637	2941.19	0.892895	0.953161	0.967559	0.883124	0.96997
TG(52:5) [SIM]	6105.86	905.964	7867.94	2351.63	7815.05	1408.24	0.82393	0.939624	0.971058	0.816329	0.919355
TG(53:2) [SIM]	852.669	33.6563	987.271	221.838	804.926	67.0051	0.781021	0.928145	0.968288	0.910547	0.767813
TG(54:0) [SIM]	340.915	32.7518	309.414	8.18103	303.254	29.4841	0.590204	0.846398	0.808426	0.561556	0.908764
TG(54:1) [SIM]	769.141	107.189	801.584	110.605	555.654	51.0325	0.13005	0.474281	0.982088	0.245077	0.155344
TG(54:2) [SIM]	5556.49	521.004	5812.1	1127.74	4088.13	420.866	0.329231	0.689435	0.967579	0.365843	0.467355
TG(54:3) [SIM]	16204.4	1147.78	17389	4096.32	14384.4	1709.28	0.784334	0.92828	0.977608	0.784101	0.879711
TG(54:4) [SIM]	18963.4	711.666	21633.4	5386.14	20224	2281.29	0.993737	0.994611	0.998685	0.993247	0.997778
TG(54:5) [SIM]	13584.8	1172.1	18292.4	5207.66	17463.9	2040.32	0.628941	0.869586	0.795645	0.605993	0.947078
TG(54:6) [SIM]	4700.14	545.422	6335.85	1679.34	6541.23	831.551	0.441408	0.783306	0.732263	0.409171	0.845035
TG(54:7) [SIM]	2395.24	246.59	3931.57	1180.05	3255.19	470.047	0.630905	0.869586	0.660139	0.683869	0.997062
TG(56:6) [SIM]	7375.47	540.36	9324.42	2286.32	7542.1	688.983	0.785734	0.92828	0.827698	0.999759	0.811702
TG(56:7) [SIM]	12055.7	1187.92	16679.8	4485.39	13913.1	1958.82	0.758902	0.928145	0.741647	0.936905	0.896351
TG(56:8) [SIM]	9323.96	1485.6	13425.2	3881.41	13512	2176.45	0.56684	0.838438	0.70981	0.553203	0.96748
TG(56:9) [SIM]	1286.75	145.653	1914.59	638.247	1794.07	293.533	0.686149	0.892588	0.805991	0.671889	0.97358
TG(58:10) [SIM]	403.065	8.97417	418.156	46.1712	376.266	25.9013	0.672235	0.884154	0.99789	0.761926	0.700553
TG(58:8) [SIM]	3522.58	239.842	5059.2	1493.37	4428.7	623.248	0.718709	0.903638	0.707325	0.82252	0.968211
TG(58:9) [SIM]	3365.93	648.507	5805.12	2309.03	4983.55	773.608	0.528485	0.832024	0.588876	0.563836	0.999964
TG(48:0) [NL-16:0]	573.445	44.9771	541.875	35.094	563.111	61.686	0.919606	0.954548	0.919214	0.944728	0.995737
TG(48:0) [NL-18:0]	41.1201	4.39261	40.9001	2.9536	44.8665	5.12074	0.856032	0.947565	0.999255	0.880537	0.887229
TG(48:1) [NL-16:1]	201.614	25.3461	192.162	17.8563	186.734	17.6357	0.889236	0.950945	0.963271	0.878862	0.971863
TG(48:1) [NL-18:1]	305.215	30.8063	352.635	96.5198	282.743	26.5558	0.819942	0.938638	0.985526	0.910215	0.815153
TG(48:2) [NL-14:0]	156.342	17.9512	223.353	87.9568	162.99	19.2203	0.913608	0.954548	0.920733	0.997044	0.936642
TG(48:2) [NL-14:1]	66.1937	5.20171	162.136	85.1318	129.679	16.8573	0.224485	0.590804	0.461955	0.202517	0.836574
TG(48:2) [NL-16:1]	605.484	84.675	552.83	65.5898	425.779	40.028	0.161352	0.51034	0.882161	0.172617	0.32812
TG(48:2) [NL-18:2]	142.635	5.04473	237.802	96.0517	193.914	25.2893	0.607033	0.852506	0.666198	0.634354	0.99968
TG(48:3) [NL-14:0]	33.7103	6.20322	44.5728	16.6607	32.384	4.89828	0.908087	0.954548	0.975262	0.978667	0.899263
TG(48:3) [NL-16:1]	192.81	23.2537	191.807	32.6299	157.109	15.6892	0.510226	0.828719	0.969215	0.531959	0.653244
TG(48:3) [NL-18:3]	8.9477	0.558857	17.721	7.20704	14.4137	2.03518	0.381332	0.728113	0.46408	0.407997	0.997622
TG(49:1) [NL-16:1]	34.5479	5.69106	27.7435	3.21436	28.4248	3.46922	0.516827	0.832024	0.55422	0.576166	0.996766
TG(49:1) [NL-17:1]	38.2593	3.96828	32.6513	1.32622	30.5813	2.87326	0.179123	0.532046	0.481823	0.15551	0.719638
TG(50:0) [NL-18:0]	150.44	14.2902	143.847	17.1807	139.653	8.88048	0.860259	0.947565	0.903133	0.859463	0.996025
TG(50:1) [NL-14:0]	27.9024	2.53225	32.4035	8.38712	25.6161	2.29876	0.769058	0.928145	0.977034	0.889198	0.760611
TG(50:1) [NL-16:0]	3567.38	255.152	4688.77	705.738	3701.92	371.705	0.359538	0.718367	0.437614	0.997256	0.417723
TG(50:1) [NL-18:1]	2511.41	194.486	3037.52	496.179	2559.37	265.774	0.677727	0.886296	0.75355	0.999663	0.700566
TG(50:2) [NL-14:0]	303.538	42.5081	347.097	67.3543	224.868	30.9771	0.205267	0.571136	0.942781	0.394888	0.213417
TG(50:2) [NL-16:1]	2346.35	379.98	2413.42	408.362	1809.01	224.866	0.495525	0.821073	0.999312	0.575266	0.56621
TG(50:2) [NL-18:1]	6949.61	485.353	8497.2	1656.92	7178.16	679.947	0.836767	0.946578	0.85879	0.997871	0.867858
TG(50:2) [NL-18:2]	922.709	30.8241	1306.53	324.496	1101.59	99.2703	0.53411	0.832024	0.511211	0.718098	0.914297
TG(50:3) [NL-14:0]	321.259	35.7561	371.727	103.232	306.587	45.6044	0.866678	0.947565	0.995081	0.922521	0.869261
TG(50:3) [NL-14:1]	33.4389	3.35633	89.4152	46.578	60.9762	8.60857	0.319937	0.673315	0.404784	0.345167	0.996585
TG(50:3) [NL-16:1]	2412.85	305.677	2527.62	466.8	1970.81	284.8	0.547263	0.834386	0.994885	0.602453	0.634985
TG(50:3) [NL-18:2]	1457.61	143.463	1685.71	368.3	1559.95	197.332	0.994611	0.994611	0.996263	0.994631	0.999887
TG(50:3) [NL-18:3]	73.4443	4.18847	111.002	28.8466	98.7151	8.85861	0.352303	0.71345	0.406613	0.402614	0.999149
TG(50:4) [NL-14:0]	86.4011	9.9008	121.338	44.355	110.499	19.2885	0.848656	0.947565	0.935317	0.83516	0.972409
TG(50:4) [NL-18:3]	116.077	13.2337	151.529	40.7154	133.259	17.7585	0.917824	0.954548	0.925239	0.932404	0.99937
TG(50:4) [NL-20:4]	12.9417	1.94172	24.1411	9.42985	24.9464	3.1023	0.107198	0.451881	0.372948	0.0902424	0.655109
TG(51:0) [NL-16:0]	15.5955	0.873167	16.0839	0.788732	15.9183	2.00662	0.924161	0.95622	0.970094	0.990305	0.917797
TG(51:1) [NL-17:0]	20.7332	1.5507	19.477	1.79062	20.1896	2.1029	0.880761	0.947565	0.87142	0.94008	0.979629
TG(51:2) [NL-15:0]	116.426	13.5692	124.701	23.1043	96.633	8.38214	0.433563	0.775509	0.994256	0.565878	0.469678
TG(51:2) [NL-17:0]	80.8739	7.70304	106.972	33.5779	93.1892	6.74083	0.775099	0.928145	0.818006	0.788922	0.999351
TG(51:2) [NL-17:1]	304.672	27.6309	298.55	38.572	225.03	31.4287	0.155766	0.509585	0.962056	0.193153	0.260428
TG(52:1) [NL-18:0]	919.832	37.506	1046.34	200.385	828.536	75.4298	0.53548	0.832024	0.951997	0.743669	0.525559
TG(52:1) [NL-18:1]	969.873	70.6201	1080.63	187.394	897.796	73.7313	0.654332	0.878177	0.947316	0.848306	0.636459
TG(52:2) [NL-16:0]	11855.4	810.095	13119.6	3048.92	10413.4	792.945	0.711303	0.903638	0.999449	0.763285	0.761756
TG(52:2) [NL-18:2]	237.736	13.1044	293.027	83.3751	282.772	36.4278	0.866449	0.947565	0.945436	0.854194	0.974198
TG(52:3) [NL-16:1]	1859.02	267.916	1698.9	268.937	1089.67	178.604	0.0526792	0.316602	0.852698	0.062705	0.141996
TG(52:3) [NL-18:2]	9505.23	615.041	10155.6	1571.02	10199.7	1144.6	0.980516	0.989638	0.997563	0.979919	0.990785
TG(52:4) [NL-16:1]	1624.73	164.894	1786.02	361.169	1360.69	206.904	0.554462	0.835851	0.999968	0.637068	0.61287
TG(52:4) [NL-18:2]	6066.86	755.523	7153.64	1707.69	8063.47	1193.96	0.628825	0.869586	0.976226	0.644251	0.751543
TG(52:4) [NL-18:3]	1287.25	143.582	1584.71	339.214	1470.92	164.47	0.854092	0.947565	0.884413	0.862545	0.999437
TG(52:5) [NL-18:3]	572.432	77.2534	772.688	210.3	790.009	117.89	0.610055	0.854646	0.857788	0.58227	0.879216
TG(52:5) [NL-20:4]	134.29	15.2154	192.557	47.7194	171.417	17.8756	0.451099	0.788112	0.48984	0.514782	0.995785
TG(52:5) [NL-20:5]	30.8163	2.62519	41.4507	7.32816	37.8456	5.38684	0.599906	0.846398	0.574786	0.784132	0.913066
TG(53:2) [NL-17:1]	780.867	46.7571	896.171	155.75	714.964	59.4168	0.524866	0.832024	0.894806	0.806935	0.49837
TG(53:2) [NL-18:1]	504.267	30.1948	560.034	139.311	439.944	37.0264	0.652567	0.878177	0.999593	0.715293	0.708275
TG(54:0) [NL-18:0]	40.1171	2.70722	36.9302	1.64256	37.3983	2.94068	0.679054	0.886296	0.728828	0.703724	0.99984
TG(54:1) [NL-18:1]	92.1822	6.97339	115.377	18.6495	70.4307	5.40718	0.0748538	0.398089	0.698478	0.327844	0.0662433
TG(54:2) [NL-18:0]	1095.01	74.5089	1246.2	252.81	1007.84	79.2239	0.715127	0.903638	0.968632	0.863561	0.704118
TG(54:2) [NL-20:1]	1262.56	192.166	1254.11	194.766	783.82	99.2661	0.0812967	0.401766	0.98574	0.122856	0.137459
TG(54:3) [NL-18:1]	16687.8	848.581	19015.5	3729.42	15418.4	1564.81	0.670881	0.884154	0.96483	0.836085	0.659871
TG(54:3) [NL-18:2]	651.496	45.2695	762.44	176.164	643.645	53.6005	0.882922	0.947565	0.94511	0.989694	0.875549
TG(54:4) [NL-18:2]	2476.7	199.604	3145.1	821.772	2794.75	321.608	0.88178	0.947565	0.8763	0.928517	0.987987
TG(54:4) [NL-20:3]	552.048	50.3059	608.627	68.2441	459.248	48.4226	0.152268	0.509585	0.857012	0.390517	0.146342
TG(54:5) [NL-18:3]	392.297	33.5856	539.594	146.319	470.791	51.3062	0.694669	0.900642	0.695075	0.777359	0.982739
TG(54:5) [NL-20:4]	1229.44	99.8186	1646.52	357.002	1565.62	92.6542	0.3484	0.71345	0.47797	0.34996	0.974911
TG(54:6) [NL-18:3]	314.281	63.0207	488.456	187.107	488.213	61.2111	0.362101	0.718367	0.736348	0.331509	0.750167
TG(54:6) [NL-20:4]	999.865	188.897	1547.41	471.637	1718.86	157.048	0.0975351	0.428931	0.442548	0.081357	0.531572
TG(54:6) [NL-20:5]	588.24	46.4874	708.256	124.973	627.438	94.9536	0.85313	0.947565	0.894456	0.999571	0.862422
TG(54:6) [NL-22:6]	235.08	6.90576	421.249	128.902	351.606	37.0666	0.1479	0.509585	0.160236	0.230643	0.948933
TG(54:7) [NL-20:5]	305.915	52.6663	433.765	116.631	377.662	75.3725	0.817242	0.938638	0.80096	0.927286	0.950013
TG(54:7) [NL-22:6]	439.732	35.1798	590.729	141.702	485.722	71.2171	0.747729	0.918988	0.769267	0.991932	0.806047
TG(56:6) [NL-20:4]	308.508	26.6954	450.493	115.977	401.244	29.5526	0.364185	0.718367	0.422508	0.410675	0.999715
TG(56:6) [NL-22:5]	1087.93	18.9017	1389.13	205.941	1141.82	128.33	0.416462	0.761916	0.504925	0.999592	0.463967
TG(56:7) [NL-20:4]	279.403	43.8347	466.493	169.979	442.659	38.3686	0.246724	0.604025	0.502571	0.222162	0.828192
TG(56:7) [NL-20:5]	203.722	12.9727	278.405	60.743	219.776	33.0209	0.571264	0.838438	0.654313	1	0.6068
TG(56:7) [NL-22:5]	462.614	24.6399	641.068	92.9235	571.471	64.3555	0.305263	0.662712	0.276592	0.584964	0.777352
TG(56:7) [NL-22:6]	4463.71	229.767	6009.56	1047.97	5089.91	649.137	0.503021	0.826932	0.500475	0.930795	0.667023
TG(56:8) [NL-20:4]	143.399	40.7878	245.947	100.789	269.683	25.8572	0.121965	0.469995	0.571189	0.105531	0.479357
TG(56:8) [NL-20:5]	227.031	37.4568	361.278	127.035	328.233	65.7777	0.636635	0.869586	0.682343	0.671489	0.999929
TG(56:8) [NL-22:6]	3275.59	328.064	4375.72	985.22	4216.06	597.454	0.672469	0.884154	0.704713	0.714867	0.998786
TG(56:9) [NL-22:6]	291.979	45.9105	465.316	151.001	420.394	72.8499	0.556307	0.835851	0.578559	0.629762	0.991318
TG(58:10) [NL-22:6]	27.2341	3.12082	37.4603	9.15105	33.5821	3.47912	0.568226	0.838438	0.578024	0.658896	0.982816
TG(58:8) [NL-22:6]	682.923	27.3956	1059.54	276.036	819.005	136.097	0.519886	0.832024	0.534824	0.962397	0.643786
TG(58:9) [NL-22:6]	605.631	92.5905	1148.06	430.511	988.694	157.42	0.40568	0.755581	0.437091	0.481047	0.990892
TG(O-50:1) [NL-15:0]	7.52375	0.658449	8.03832	0.803969	9.97205	1.09661	0.160079	0.509585	0.90883	0.178031	0.3072
TG(O-50:1) [NL-16:0]	206.835	15.821	202.067	13.4671	207.794	20.2215	0.981336	0.989638	0.981176	0.998148	0.98908
TG(O-50:1) [NL-18:1]	55.3901	3.1305	54.4791	4.58806	74.8724	7.95857	0.0580088	0.338479	0.977465	0.134101	0.0748192
TG(O-50:3) [NL-18:2]	1.88418	0.253156	2.7	0.517287	3.19545	0.557502	0.211032	0.58179	0.505411	0.185727	0.759797
TG(O-52:0) [NL-16:0]	31.6796	2.39375	35.5358	5.28102	45.7572	3.55738	0.076381	0.398089	0.902375	0.0934204	0.171433
TG(O-52:2) [NL-16:0]	96.0635	5.63915	91.7491	8.71948	99.9996	3.09876	0.528041	0.832024	0.810618	0.893983	0.497822
TG(O-52:2) [NL-18:1]	168.521	7.52681	161.119	14.5319	188.429	18.9492	0.511572	0.828719	0.892153	0.798252	0.485069
Ubiquinone	2127.41	76.2393	2860.77	119.229	2658.8	162.012	0.00276797	0.0316611	0.0024624	0.0182269	0.469917
unit of concentration: pmol/µmol of PC

## Sheet: Supplemental Table 7
Supplemental Table 7: Concentrations of lipid classes in heart of wild type and homozygous Tmem86b knockout mice.
Lipid class	Wild-type		Homozygous KO		P-value	P-value (BH)
	Mean	SEM	Mean	SEM	(t-test)	(t-test)
dhCer	590.656	25.0791	719.642	23.1573	0.00398786	0.123624
Cer(d)	13480.7	1354.78	13009.9	503.716	0.719492	0.857855
GM3	3485.95	222.678	3042.33	226.886	0.207068	0.64191
HexCer	2059.79	222.881	1926.98	350.874	0.778554	0.893896
Hex2Cer	1760.81	83.6908	1826.82	92.64	0.625214	0.880984
Hex3Cer	121.121	16.2898	83.4744	11.465	0.0792355	0.307038
Sulfatide	2500.19	107.366	2561.88	95.1335	0.67892	0.915066
SM	68880.5	2422.21	66165.4	1911.84	0.393872	0.814003
PC(O)	28954.9	665.229	28612.7	1521.26	0.861157	0.920547
PC(P)	52231.8	1495.32	57980.5	2109.25	0.0686289	0.354582
LPC	48330.7	475.922	46469.6	1627.29	0.372172	0.887488
LPC(O)	106.656	11.0682	110.72	9.47387	0.786417	0.870676
LPC(P)	159.227	9.78499	160.101	10.567	0.954825	0.986653
PE	219163	6237.49	226952	9471.41	0.546625	0.941409
PE(O)	4452.53	179.552	3555.67	182.628	0.00692575	0.107349
PE(P)	86228.8	3237.41	82607.3	3643.64	0.496246	0.904919
LPE	53669.2	2573.78	52319.1	2423.01	0.715841	0.887642
LPE(P)	1749.88	142.92	1654.7	105.806	0.595483	0.922998
PI	34683.3	1611.14	32768.2	855.262	0.281773	0.727914
LPI	2723.04	163.085	2440.07	141.142	0.2207	0.621974
PS	41158.5	2436.36	37700.2	1030.57	0.174591	0.601368
PG	17909.1	1490.42	18806.2	926.591	0.600992	0.887179
CE	46769.3	5095.77	37086.5	1998.41	0.0740025	0.327726
COH	156395	9394.06	141535	13412.9	0.425223	0.82387
DE	653.207	88.1496	685.185	29.8583	0.702378	0.907239
AC	12.6721	0.723157	20.866	2.67135	0.0307736	0.190796
DG	73817.1	4934.47	83567.4	8399.2	0.391049	0.865893
TG [SIM]	69233.8	7947.2	124804	17054.7	0.0271859	0.21069
TG [NL]	33057.8	3012.5	58705.2	7144.69	0.0166029	0.171563
TG(O)	283.217	37.9667	283.754	29.2492	0.99114	0.99114
Ubiquinone	70061.2	3133	67407.2	3063.33	0.568372	0.927344
unit of concentration: pmol/µmol of PC

## Sheet: Supplemental Table 8
Supplemental Table 8: Concentrations of lipid species in heart of wild type and homozygous Tmem86b knockout mice.
Lipid species	Control		Homozygous KO		P-value	P-value (BH)
	Mean	SEM	Mean	SEM	(t-test)	(t-test)
dhCer(d18:0/16:0)	47.0514	11.0912	53.7449	8.80995	0.642954	0.831001
dhCer(d18:0/18:0)	31.483	3.60398	38.3706	5.84877	0.387714	0.656383
dhCer(d18:0/20:0)	29.8237	2.78927	33.6115	2.93543	0.389664	0.655988
dhCer(d18:0/22:0)	216.739	24.056	248.632	9.99242	0.20014	0.477318
dhCer(d18:0/24:0)	142.999	10.6814	168.563	9.33082	0.103462	0.39355
dhCer(d18:0/24:1)	122.561	8.19417	176.72	12.4752	0.0080798	0.14715
Cer(d16:1/18:0)	4.84211	0.63032	3.17705	0.729464	0.133358	0.421831
Cer(d16:1/20:0)	18.8717	3.20125	11.6976	1.99219	0.0722029	0.358628
Cer(d16:1/22:0)	16.1644	1.80916	12.1259	1.21545	0.0822331	0.360745
Cer(d16:1/23:0)	2.64932	0.556598	2.47304	0.320269	0.774953	0.899125
Cer(d16:1/24:0)	14.2795	1.79177	15.2561	1.69377	0.706086	0.864272
Cer(d16:1/24:1)	1.46644	0.151004	1.33652	0.150237	0.566905	0.79051
Cer(d17:1/16:0)	30.9065	5.63386	20.9615	2.70045	0.11054	0.405089
Cer(d17:1/18:0)	28.3178	2.94025	24.4193	2.66729	0.355209	0.6316
Cer(d17:1/20:0)	63.1601	9.97882	47.187	5.02341	0.149433	0.44241
Cer(d17:1/22:0)	78.1527	7.68899	64.64	4.08553	0.123573	0.414901
Cer(d17:1/23:0)	37.4956	5.05734	40.9246	2.41536	0.516034	0.763882
Cer(d17:1/24:0)	69.8482	11.1671	66.576	3.98297	0.759717	0.895275
Cer(d17:1/24:1)	41.7824	4.84312	38.0676	2.28637	0.462234	0.715987
Cer(d18:1/14:0)	7.34662	1.42513	5.63433	0.73542	0.272228	0.541751
Cer(d18:1/16:0)	1102.19	140.246	959.901	71.494	0.347628	0.623655
Cer(d18:1/18:0)	547.291	41.7974	445.665	16.3731	0.0286935	0.249924
Cer(d18:1/19:0)	76.5827	6.56856	65.5317	4.14609	0.164727	0.445949
Cer(d18:1/20:0)	1298.49	154.002	1059.22	78.2118	0.161682	0.449866
Cer(d18:1/21:0)	222.603	20.646	194.903	13.8147	0.271765	0.542628
Cer(d18:1/22:0)	3836.31	550.499	3882.54	174.51	0.928396	0.967012
Cer(d18:1/23:0)	1030.17	64.9226	1104.2	55.1158	0.405462	0.669458
Cer(d18:1/24:0)	1674.29	90.7749	1768.71	86.0514	0.476754	0.723559
Cer(d18:1/24:1)	1478.95	175.882	1692.33	71.2357	0.23506	0.515587
Cer(d18:1/26:0)	41.7026	4.13886	38.0988	4.65769	0.594615	0.799472
Cer(d18:2/16:0)	74.2755	5.49166	50.743	4.26563	0.00636437	0.166304
Cer(d18:2/18:0)	98.2129	9.6891	65.862	6.34884	0.0151982	0.207593
Cer(d18:2/20:0)	427.977	42.7209	278.87	30.8814	0.015554	0.198893
Cer(d18:2/21:0)	80.4033	8.22975	64.3283	7.01186	0.168473	0.448019
Cer(d18:2/22:0)	366.91	26.7385	303.153	30.5919	0.167796	0.448201
Cer(d18:2/23:0)	194.375	25.4801	163.819	12.5081	0.265291	0.540474
Cer(d18:2/24:0)	298.577	37.0172	314.725	30.2583	0.741017	0.883633
Cer(d18:2/24:1)	87.5331	9.17657	77.7842	7.12461	0.413999	0.679818
Cer(d18:2/26:0)	34.8783	2.32285	37.2062	2.75481	0.556332	0.786719
Cer(d19:1/18:0)	2.1415	0.498106	2.87075	0.608492	0.404926	0.670414
Cer(d19:1/22:0)	9.38246	0.783756	7.86947	0.655713	0.168797	0.446902
Cer(d19:1/23:0)	4.03489	0.374033	4.33878	0.792589	0.767505	0.899162
Cer(d19:1/24:0)	10.7218	1.22593	10.4243	2.01267	0.911834	0.961424
Cer(d19:1/24:1)	4.51104	0.617725	4.2108	0.355091	0.661626	0.837131
Cer(d19:1/26:0)	3.62441	0.886637	5.00765	1.31867	0.446218	0.705728
Cer(d20:1/22:0)	12.233	1.03566	12.2925	0.865411	0.965593	0.981931
Cer(d20:1/23:0)	4.43338	0.961216	4.37868	0.830474	0.966633	0.981328
Cer(d20:1/24:0)	19.9614	3.68076	18.5612	2.07665	0.729494	0.87861
Cer(d20:1/24:1)	4.61758	0.438737	3.90108	0.329252	0.211505	0.49461
Cer(d20:1/26:0)	18.0365	2.44289	13.9822	2.22215	0.253636	0.53299
GM3(d18:1/16:0)	21.6728	2.96477	17.0101	1.93127	0.197327	0.47628
GM3(d18:1/18:0)	123.881	16.4123	132.073	9.56155	0.654949	0.835721
GM3(d18:1/20:0)	1678.53	139.723	1387.47	112.604	0.132852	0.422454
GM3(d18:1/22:0)	1347.73	93.788	1208.43	105.555	0.37057	0.645544
GM3(d18:1/24:0)	114.993	12.4954	122.495	18.9078	0.769698	0.89823
GM3(d18:1/24:1)	175.959	19.4903	156.913	20.6653	0.534259	0.769998
GM3(d18:2/24:1)	23.1869	6.45004	17.945	3.89829	0.477314	0.722583
HexCer(d16:1/22:0)	0.449976	0.229968	0.361211	0.233451	0.798606	0.912475
HexCer(d18:1/16:0)	61.899	4.17664	64.9577	3.16283	0.564643	0.789186
HexCer(d18:1/18:0)	810.477	39.3458	955.184	45.7047	0.0466998	0.301791
HexCer(d18:1/20:0)	40.7066	3.96541	32.0009	3.89214	0.158286	0.44662
HexCer(d18:1/22:0)	124.133	15.661	92.3117	19.8753	0.268314	0.537522
HexCer(d18:1/24:0)	524.347	64.0777	449.64	157.166	0.710947	0.866692
HexCer(d18:1/24:1)	483.619	147.434	318.039	144.552	0.453121	0.709182
HexCer(d18:2/20:0)	4.2365	0.887416	4.51003	1.14601	0.864245	0.937566
HexCer(d18:2/22:0)	5.70629	2.05382	5.71919	0.749023	0.994778	0.996436
HexCer(d18:2/24:0)	4.217	0.931102	4.25111	1.81351	0.988502	0.993461
Hex2Cer(d18:1/16:0)	40.0596	4.84633	36.1556	2.85268	0.476244	0.726453
Hex2Cer(d18:1/18:0)	1256.23	92.1737	1244.87	81.9564	0.929081	0.966052
Hex2Cer(d18:1/20:0)	227.097	9.22119	273.402	18.9535	0.0824303	0.35899
Hex2Cer(d18:1/22:0)	160.007	6.37915	195.817	11.1838	0.0323821	0.259489
Hex2Cer(d18:1/24:0)	29.1077	2.91585	34.1001	1.50727	0.128961	0.414468
Hex2Cer(d18:1/24:1)	30.9532	5.20324	29.7123	3.18578	0.833761	0.929667
Hex2Cer(d18:2/16:0)	3.16475	0.399437	3.36952	0.567974	0.792435	0.910619
Hex2Cer(d18:2/24:1)	14.1874	2.22875	9.39978	2.12258	0.158965	0.446438
Hex3Cer(d18:1/16:0)	15.0414	4.57803	8.97091	1.89498	0.199696	0.478157
Hex3Cer(d18:1/18:0)	31.7289	6.89715	14.5799	4.61285	0.0564794	0.320228
Hex3Cer(d18:1/20:0)	11.2905	1.94775	13.0014	4.76341	0.779183	0.900555
Hex3Cer(d18:1/22:0)	22.1323	5.06972	13.3257	2.56113	0.121396	0.412199
Hex3Cer(d18:1/24:0)	10.287	1.9645	15.4399	2.95838	0.216392	0.498283
Hex3Cer(d18:1/24:1)	30.6412	5.89136	18.1566	5.35132	0.15264	0.43893
SHexCer(d18:1/16:0(OH))	1.17515	0.388865	3.05377	0.858323	0.112333	0.404266
SHexCer(d18:1/16:0)	13.3057	2.50642	10.9377	3.13619	0.593733	0.801874
SHexCer(d18:1/24:0(OH))	333.422	76.9207	210.405	110.239	0.421684	0.684952
SHexCer(d18:1/24:0)	155.959	32.0842	88.9472	41.0506	0.2588	0.536341
SHexCer(d18:1/24:1(OH))	855.38	75.9159	934.631	73.6342	0.481663	0.727336
SHexCer(d18:1/24:1)	2330.93	119.511	2461.99	78.4484	0.359901	0.634313
SM(d17:1/14:0)	14.1507	0.995416	14.2128	1.02647	0.967374	0.980424
SM(d18:0/14:0)	3.07378	0.36343	2.99936	0.390016	0.896259	0.953366
SM(d18:1/14:0) & SM(d16:1/16:0)	43.3594	4.6379	45.5621	2.80766	0.675503	0.847552
SM(d18:2/14:0)	7.40361	0.27246	6.92075	0.617678	0.547098	0.781011
SM(d17:1/16:0)	189.099	18.5642	187.472	14.3971	0.945317	0.972835
SM(d18:0/16:0)	493.98	38.8598	497.018	36.8921	0.956829	0.979649
SM(d18:1/16:0)	8598.07	371.752	8548.16	423.087	0.934675	0.96685
SM(d18:2/16:0)	352.601	31.9724	330.078	20.6825	0.548722	0.779627
SM(34:3)	4.23032	0.798346	4.25301	0.611608	0.982124	0.990363
SM(35:1)	441.017	37.7854	424.014	17.1428	0.659461	0.836153
SM(d18:2/17:0)	21.4831	1.5556	23.4084	1.14856	0.331524	0.603776
SM(35:2) (b)	23.751	2.86099	31.5938	2.72975	0.0810792	0.358299
SM(d18:1/18:0) & SM(d16:1/20:0)	5037.5	342.391	4493.76	444.63	0.389318	0.657247
SM(36:2)	541.937	32.9112	457.728	27.4708	0.0772975	0.349292
SM(d18:2/18:1)	15.1443	0.8039	15.961	1.06573	0.583602	0.798963
SM(37:1)	2083.37	157.467	2015.39	95.3963	0.703437	0.862787
SM(d18:1/20:0) & SM(d16:1/22:0)	8977.97	609.069	9656.86	604.113	0.459819	0.714086
SM(d18:2/20:0)	3455.76	179.207	2846.35	278.238	0.126298	0.408093
SM(38:3) (a)	17.9401	1.10108	16.5829	0.698921	0.298956	0.577726
SM(38:3) (b)	28.2548	1.16901	32.1724	1.70735	0.114526	0.407278
SM(d16:1/23:0) & SM(d17:1/22:0)	2171.54	99.8481	1976.79	125.436	0.283243	0.561813
SM(d18:0/22:0)	316.428	23.2417	286.17	13.6807	0.259239	0.535405
SM(d18:1/22:0) & SM(d16:1/24:0)	14015.9	758.558	13505.1	649.423	0.620929	0.818374
SM(d16:1/24:1)	467.285	18.7864	435.621	24.9374	0.369931	0.646303
SM(d18:2/22:0)	5554.66	396.588	4743.59	416.903	0.205145	0.485403
SM(40:3) (a)	4425.82	462.484	4453.24	305.843	0.959782	0.979336
SM(40:3) (b)	609.867	73.2282	573.266	48.587	0.672733	0.847615
SM(41:0)	114.79	6.47939	119.825	2.72418	0.441489	0.701944
SM(41:1) (a)	1946.88	113.756	1909.52	92.1624	0.802257	0.914908
SM(d18:2/23:0)	530.326	3.29898	478.991	31.1568	0.200851	0.47712
SM(d18:1/24:0)	2545.63	107.744	2660.67	163.204	0.604637	0.805736
SM(d18:1/24:1)	4377.04	152.88	4017.95	202.067	0.218592	0.497627
SM(d18:2/24:0)	902.963	78.3988	819.267	46.588	0.351657	0.627139
SM(43:1)	310.417	25.8316	310.411	6.86629	0.999799	0.999799
SM(43:2)	147.183	3.86563	134.132	5.49121	0.105159	0.397486
SM(44:1)	93.7059	12.5247	90.2894	3.75376	0.768733	0.898849
PC(28:0)	20.7258	1.64569	26.408	2.68147	0.134995	0.422563
PC(14:0_16:0)	1343.95	121.317	1466.71	110.1	0.476529	0.725048
PC(31:0) (a)	44.9389	4.30212	52.8591	3.70423	0.194585	0.473465
PC(31:0) (b)	874.19	63.1039	847.627	32.3354	0.691788	0.855483
PC(31:1)	19.7965	1.2749	21.4542	0.964334	0.314832	0.589451
PC(16:0_16:0)	26378.8	1866.2	22698	848.089	0.0747125	0.350799
PC(32:1)	2397.36	72.95	2205.1	112.973	0.224284	0.50485
PC(32:2)	260.071	34.2468	309.042	23.95	0.253047	0.533618
PC(33:0) (a)	114.824	6.92433	115.558	8.34319	0.950512	0.974842
PC(33:0) (b)	637.641	47.0558	587.93	21.1407	0.310134	0.586133
PC(33:1)	1098.49	111.983	1008.42	61.8482	0.46574	0.717717
PC(33:2)	464.975	44.2214	460.009	27.954	0.922325	0.96571
PC(16:0_18:0)	6714.63	455.24	5907.15	353.679	0.185324	0.462157
PC(16:0_18:1)	67908.7	3429.05	62423.2	2160.61	0.184156	0.463088
PC(16:0_18:2)	42634.8	2843.68	43739.2	1428.13	0.712446	0.865011
PC(16:1_18:2)	795.15	55.8595	723.243	62.6787	0.434409	0.698075
PC(16:0_18:3) (a)	1391.03	109.335	1361.49	105.643	0.853391	0.937638
PC(16:0_18:3) (b)	827.555	68.9439	817.802	52.5642	0.911001	0.962235
PC(14:0_20:4)	135.092	8.00665	140.137	8.18242	0.67925	0.850477
PC(34:5)	9.92967	1.08621	13.9392	1.08151	0.0294021	0.248882
PC(15-MHDA_18:1)	151.952	15.4207	147.928	13.4691	0.849037	0.937999
PC(17:0_18:1)	1198.11	72.6814	1178.65	55.8805	0.83334	0.930924
PC(15-MHDA_18:2)	227.036	16.9503	211.307	21.9679	0.609911	0.810966
PC(17:0_18:2)	1006.32	99.051	1053.17	76.4996	0.71151	0.865622
PC(17:1_18:2)	191.559	8.83694	225.821	21.5684	0.231525	0.511569
PC(15:0_20:3)	163.015	12.3768	212.317	22.3389	0.116565	0.407299
PC(15:0_20:4)	235.333	11.959	251.36	11.7962	0.37539	0.644599
PC(35:5)	9.81846	0.746414	10.4146	0.733247	0.591462	0.806052
PC(18:0_18:1)	21589.8	1527.91	20277	699.517	0.407506	0.67099
PC(18:1_18:1)	5651.62	116.103	5424.89	219.577	0.437701	0.701489
PC(18:0_18:2)	33014.6	1553.24	33201.2	533.362	0.899241	0.954848
PC(18:1_18:2)	5609.12	218.554	5357.73	225.3	0.457578	0.714297
PC(16:0_20:3) (a)	13891.5	901.167	12904	695.699	0.398556	0.665366
PC(16:0_20:3) (b)	9371.35	596.055	8780.3	273.835	0.342376	0.621656
PC(18:2_18:2)	4527.79	494.666	4623.43	390.093	0.88086	0.945352
PC(16:0_20:4)	58267.9	2114.88	53037.5	3383.34	0.264206	0.541939
PC(16:1_20:4)	365.079	39.6551	321.158	19.2271	0.29944	0.576805
PC(16:0_20:5)	1040.14	79.7714	799.721	41.0932	0.015392	0.2011
PC(36:6) (a)	31.923	3.1847	31.0908	1.82182	0.812965	0.920136
PC(14:0_22:6)	726.201	20.1727	774.071	35.2471	0.317267	0.592166
PC(15-MHDA_20:4)	124.47	8.56849	121.877	5.15417	0.788572	0.907915
PC(17:0_20:4)	1197.49	125.808	1193.97	103.638	0.983077	0.989664
PC(15:0_22:6)	1921.07	76.354	2120.48	71.8136	0.0916554	0.377294
PC(38:2)	2440.11	193.729	2291.2	93.0779	0.463772	0.716522
PC(18:0_20:3)	3941.18	335.374	3913.5	226.422	0.9446	0.973764
PC(18:1_20:3)	1634.89	159.865	1784.89	87.4991	0.395523	0.663992
PC(38:4) (b)	1627.53	86.7287	1399.06	96.3359	0.12412	0.409869
PC(18:0_20:4)	72519.6	1819.8	73861.3	4921.53	0.830199	0.929142
PC(38:5) (a)	24880.3	1241.53	23439.4	1070.14	0.401624	0.668632
PC(38:5) (b)	8026.66	359.867	8732.37	347.216	0.198356	0.476848
PC(38:6) (a)	8509.83	337.581	7677.89	456.88	0.206206	0.486
PC(16:0_22:6)	256779	7948.35	267948	6741.81	0.309345	0.586487
PC(18:2_20:5)	351.383	27.3136	378.87	27.8686	0.511435	0.758945
PC(16:1_22:6)	3152.13	208.863	3035.23	88.5715	0.57745	0.792346
PC(38:7) (c)	1038.57	35.8154	1100.7	32.5671	0.234067	0.51529
PC(39:5)	845.544	31.02	747.871	35.1839	0.0763345	0.355636
PC(15-MHDA_22:6)	913.258	56.8652	960.735	46.0692	0.528002	0.770216
PC(17:0_22:6)	6036.81	187.806	6269.06	306.463	0.573677	0.78897
PC(40:10)	121.265	30.4412	119.351	20.5568	0.957783	0.978958
PC(18:0_22:4)	1709.85	72.5843	1673.54	123.053	0.824416	0.927854
PC(20:0_20:4)	722.338	25.1903	679.613	26.6157	0.288899	0.569273
PC(18:0_22:5)	20813.6	303.698	20161.7	671.958	0.458117	0.713286
PC(18:0_22:6)	195479	3657.77	197624	7179.81	0.819098	0.925335
PC(40:7) (a)	718.79	56.0118	754.095	43.1853	0.622715	0.817144
PC(18:1_22:6) (a)	27128.4	1776.88	28543.9	529.429	0.39788	0.666089
PC(18:1_22:6) (b)	8763.77	472.003	9130.52	404.642	0.569337	0.788414
PC(40:8)	35654.3	1190.38	38893.8	1717.87	0.186665	0.463578
PC(44:12)	1605.85	61.8565	1694.48	46.0863	0.266911	0.536499
PC(O-16:0/16:0)	1457.62	123.239	1377.78	84.648	0.591451	0.807868
PC(O-32:1)	162.116	9.07379	172.158	13.8492	0.593975	0.800402
PC(O-32:2)	33.3636	2.5312	44.4896	3.05847	0.0250574	0.242895
PC(O-34:1)	1110.19	112.702	1027.33	61.8681	0.50296	0.750072
PC(O-34:2)	1344.59	65.6199	1412.69	105.573	0.631956	0.82209
PC(O-34:4)	24.8618	2.16061	29.3134	2.45641	0.22575	0.506253
PC(O-35:4)	24.434	2.90466	27.1972	1.57346	0.387436	0.657766
PC(O-36:0)	75.9313	3.6817	76.4806	4.74164	0.933873	0.967686
PC(O-18:0/18:1)	169.716	9.92081	150.004	11.7726	0.255501	0.53318
PC(O-18:1/18:1)	124.62	9.4678	135.519	4.9596	0.2941	0.573877
PC(O-18:0/18:2)	196.738	12.4234	193.157	8.29071	0.8075	0.917406
PC(O-18:1/18:2)	399.609	15.2718	436.372	12.6628	0.0925795	0.373425
PC(O-16:0/20:3)	184.964	9.81937	204.47	8.96308	0.178598	0.45482
PC(O-16:0/20:4)	1104.91	25.3062	1038.68	41.5405	0.248716	0.528192
PC(O-36:5)	207.858	0.929167	227.42	13.0932	0.242015	0.523206
PC(O-38:4)	194.496	11.1824	168.828	7.62995	0.0770078	0.350619
PC(O-38:5)	2146.48	45.2288	1752.5	123.393	0.0274421	0.249889
PC(O-16:0/22:6)	13622.6	333.445	13299.2	615.661	0.690482	0.855629
PC(O-40:5)	178.993	9.19209	169.171	10.6853	0.524973	0.769534
PC(O-18:0/22:6)	587.498	10.1715	529.991	33.5579	0.192404	0.470061
PC(O-40:7)	5603.39	353.857	6139.94	820.456	0.61281	0.811231
PC(P-16:0/14:0)	26.6253	2.01878	39.8762	1.1431	0.000111546	0.0223463
PC(P-16:0/16:0)	657.438	33.6557	681.169	52.6897	0.738375	0.882233
PC(P-16:0/16:1)	64.059	3.32841	79.1906	4.15541	0.0240712	0.23716
PC(P-16:0/18:0)	80.8422	3.30421	84.6275	4.72106	0.560795	0.791168
PC(P-16:0/18:1)	1684.2	145.929	1768.92	163.545	0.720827	0.871665
PC(P-16:0/18:2)	1621.52	63.9323	1942.88	81.2849	0.0159551	0.199772
PC(P-16:0/18:3)	16.3979	0.884688	30.481	1.35212	1.29903e-05	0.00780717
PC(P-35:2) (a/b)	63.8183	2.176	69.3775	3.97202	0.300878	0.577725
PC(P-15:0/20:4)	25.7083	1.64154	47.1037	4.49107	0.00321528	0.214709
PC(P-36:2)	279.333	19.0093	328.223	18.8734	0.106706	0.398323
PC(P-36:3)	398.725	13.7852	436.577	14.3343	0.0966201	0.382031
PC(P-16:0/20:4)	2716	251.572	3218.38	117.322	0.0736279	0.354003
PC(P-16:0/20:5)	46.0709	3.81627	53.7497	3.03081	0.142081	0.429098
PC(P-17:0/20:4) (a)	50.0207	3.02454	53.772	2.37502	0.346118	0.622805
PC(P-17:0/20:4) (b)	103.163	5.01965	121.694	4.88901	0.027547	0.2471
PC(P-18:0/20:4)	333.122	11.7605	443.095	15.8254	0.000429642	0.0645537
PC(P-38:5) (a)	7253.94	528.538	6651.29	300.339	0.312798	0.587475
PC(P-38:5) (b)	958.763	43.9105	1114.21	43.2377	0.0340555	0.25908
PC(P-16:0/22:6)	26850.2	913.065	30401.5	1337.84	0.0732352	0.360774
PC(P-20:0/20:4)	18.0974	1.4668	38.4696	1.99711	1.87713e-05	0.00564078
PC(P-18:0/22:5)	571.816	27.6498	539.241	27.8772	0.440332	0.701961
PC(P-18:0/22:6)	3015.97	180.027	3621.95	172.078	0.0386544	0.279895
PC(P-18:1/22:6)	5396	155.939	6214.73	394.163	0.125906	0.409026
LPC(14:0)	45.1512	3.97205	41.6356	1.51743	0.371764	0.643891
LPC(15:0)	58.6065	4.78309	54.0247	2.4366	0.373947	0.645811
LPC(16:0)	9629.01	1203.91	7880.21	442.082	0.152523	0.440703
LPC(16:1)	186.155	6.95089	160.116	4.2039	0.00674658	0.15595
LPC(17:0)	210.459	19.4744	222.435	7.26389	0.528298	0.768783
LPC(17:1)	51.8873	3.8593	53.5247	3.0123	0.741356	0.882287
LPC(18:0)	8997.76	352.37	8316.94	307.335	0.178308	0.457961
LPC(18:1)	4279.71	149.895	4119.58	254.421	0.637526	0.825761
LPC(18:2)	2784.26	148.48	3159.97	220.989	0.227652	0.504867
LPC(18:3)	66.5573	3.2249	69.4696	3.78436	0.59253	0.803861
LPC(19:0)	243.252	12.7438	216.819	3.43176	0.0418058	0.27917
LPC(19:1)	66.1494	2.94427	56.8362	4.43721	0.142853	0.429273
LPC(20:0)	191.907	14.6311	176.122	3.33472	0.24429	0.52435
LPC(20:1)	204.932	7.72876	172.605	7.83635	0.0174885	0.202127
LPC(20:2)	96.3921	7.68509	107.079	9.68552	0.438719	0.70125
LPC(20:3)	229.327	24.7071	234.968	16.3554	0.846277	0.936671
LPC(20:4)	2491.42	157.087	2424.74	156.213	0.776053	0.898667
LPC(20:5)	33.2964	2.81863	29.4623	3.83393	0.474463	0.72743
LPC(22:0)	1309.02	283.269	1010.07	81.0404	0.266336	0.538949
LPC(22:1)	20.9892	5.16464	19.1249	1.54245	0.697525	0.859042
LPC(22:4)	104.704	8.81879	96.525	9.04715	0.545911	0.783037
LPC(22:5)	23.9391	1.58469	25.9783	2.70337	0.572994	0.789838
LPC(22:6)	16824.6	1161.22	17662.8	1094.63	0.617836	0.816086
LPC(24:0)	42.5869	3.90223	41.1324	1.15618	0.687891	0.857723
LPC(26:0)	138.642	27.0969	117.436	15.3932	0.482341	0.726534
LPC(O-16:0)	56.9754	8.1885	58.6239	6.11891	0.872281	0.941187
LPC(O-18:0)	14.75	1.35817	14.3964	1.19183	0.849796	0.937114
LPC(O-18:1)	23.7431	2.23194	25.1365	2.17204	0.672032	0.848512
LPC(O-20:0)	3.43569	0.468178	4.52427	0.407555	0.111712	0.40445
LPC(O-20:1)	0.556649	0.126152	0.578188	0.21922	0.940842	0.971557
LPC(O-22:0)	2.75659	0.148178	2.65505	0.528746	0.878284	0.944274
LPC(O-22:1)	1.19838	0.25808	1.14788	0.134844	0.854348	0.93527
LPC(O-24:0)	1.85229	0.636278	1.72154	0.435528	0.863673	0.938639
LPC(O-24:1)	1.03978	0.120245	1.56849	0.272036	0.15239	0.442447
LPC(O-24:2)	0.347922	0.102643	0.368281	0.0602192	0.858849	0.936784
LPC(P-16:0)	119.758	9.72677	123.928	8.16864	0.749175	0.888075
LPC(P-18:0)	13.347	1.2338	13.7282	0.770876	0.787743	0.908701
LPC(P-18:1)	25.6182	0.895636	21.3633	2.11033	0.137939	0.422967
LPC(P-20:0)	0.503445	0.107509	1.08119	0.101334	0.00329958	0.198305
PE(16:0_16:0)	186.214	20.0913	171.749	10.5012	0.504016	0.749786
PE(16:0_16:1)	45.3705	3.57602	39.8787	4.84129	0.419357	0.683017
PE(16:0_18:1)	1447.2	110.999	1249.8	49.5708	0.101555	0.393772
PE(16:0_18:2)	1288.46	149.853	1428.57	59.3547	0.350548	0.627023
PE(16:1_18:2)	29.668	3.04781	28.5878	1.91471	0.758146	0.895178
PE(16:0_18:3) (a)	29.9859	3.07151	27.7458	1.56342	0.494659	0.741371
PE(16:0_18:3) (b)	18.4993	1.90655	15.6572	1.17293	0.208736	0.490041
PE(15-MHDA_18:1)	8.09307	1.3734	6.11308	0.603006	0.172609	0.453003
PE(17:0_18:1)	50.8454	5.65783	42.2395	4.29899	0.245087	0.52419
PE(15-MHDA_18:2)	8.63073	1.81586	11.867	1.296	0.165531	0.446117
PE(17:0_18:2)	100.513	9.51298	113.67	4.25198	0.191221	0.469076
PE(36:0)	132.665	12.7064	109.564	5.81107	0.0971641	0.381671
PE(18:0_18:1)	398.449	46.5704	403.631	29.5519	0.923164	0.963232
PE(18:1_18:1)	804.022	56.4491	639.63	82.6125	0.164536	0.447447
PE(18:0_18:2)	3512.35	320.349	3771.06	327.305	0.597133	0.801065
PE(36:3)	1695.45	176.065	1529.35	117.747	0.432355	0.696636
PE(16:0_20:4)	2953.51	118.266	2864.1	278.154	0.802369	0.913302
PE(16:1_20:4)	94.4721	11.9108	67.6937	6.36054	0.0573377	0.316147
PE(16:0_20:5)	54.1449	5.28308	56.1181	2.27863	0.710104	0.867423
PE(37:4) (a)	12.6962	1.87683	9.54918	1.14598	0.160354	0.448245
PE(37:4) (b)	341.187	17.4566	306.28	23.1037	0.290354	0.57027
PE(18:0_20:3) (a)	2397.47	253.1	2374.39	242.718	0.949989	0.975972
PE(18:0_20:3) (b)	214.362	23.8448	229.941	8.53251	0.499632	0.746962
PE(18:0_20:4)	21888.6	2443.84	22337.4	1206.91	0.860476	0.936858
PE(38:5) (a)	4884.55	309.148	4321.3	195.516	0.13586	0.423066
PE(38:5) (b)	1339.48	50.066	1416.36	96.9712	0.547618	0.779901
PE(16:0_22:6)	39051	1466.49	41395.5	2059.86	0.414514	0.678809
PE(15-MHDA_22:6)	223.246	22.7725	171.596	11.1894	0.0497457	0.301992
PE(17:0_22:6)	1453.55	97.01	1482.77	72.368	0.809887	0.918381
PE(40:4)	318.185	28.677	290.433	29.6798	0.531375	0.767684
PE(18:0_22:5) (n3)	1618.7	55.5703	1406.66	80.7906	0.0763931	0.353171
PE(18:0_22:5) (n6)	3388.1	202.766	3764.75	505.762	0.563052	0.792493
PE(18:0_22:6)	100050	1921.49	107094	4756.5	0.262013	0.539281
PE(18:1_22:6)	29122.9	356.98	27774.6	1101.7	0.343051	0.621005
PE(O-34:1)	109.872	11.2714	76.665	4.94549	0.013292	0.190202
PE(O-16:0/18:2)	45.6074	4.58195	39.7277	3.55193	0.32712	0.599388
PE(O-36:3) (a/b)	41.7523	3.65947	44.4264	3.70665	0.630028	0.82136
PE(O-16:0/20:4)	217.918	9.24052	194.25	10.3941	0.136861	0.423986
PE(O-36:5)	30.0667	2.77865	28.6907	3.87196	0.796096	0.91308
PE(O-38:4)	39.7784	4.13834	28.9239	1.26787	0.0159705	0.195883
PE(O-38:5)	540.972	32.5695	390.347	35.9869	0.0143273	0.200249
PE(O-16:0/22:6)	2247.81	83.6813	1781.14	103.751	0.00835719	0.139519
PE(O-18:0/22:5)	102.278	11.8061	69.6271	8.1663	0.0400371	0.279794
PE(O-18:0/22:6)	222.367	20.6027	167.292	19.4361	0.0857834	0.368256
PE(O-40:7) (a/b)	854.114	40.1768	734.573	30.7044	0.0368088	0.269781
PE(P-15:0/20:4)	19.2866	2.48606	31.0325	3.58988	0.0336684	0.259419
PE(P-15:0/22:6)	201.183	12.2519	274.952	14.8715	0.00490027	0.210362
PE(P-16:0/18:1)	806.881	94.8952	741.233	121.846	0.700793	0.861302
PE(P-16:0/18:2)	1418.59	89.8046	1407.49	62.8538	0.918556	0.966817
PE(P-16:0/18:3)	31.1303	5.77329	32.1332	2.2506	0.858733	0.938361
PE(P-16:0/20:3)	140.027	11.4489	95.2162	5.37881	0.00292731	0.25133
PE(P-16:0/20:4)	2977.89	153.735	3008.69	109.299	0.869541	0.939918
PE(P-16:0/20:5)	101.67	4.45316	108.396	9.81498	0.597709	0.800051
PE(P-16:0/22:4)	381.464	45.8748	274.053	12.933	0.0257087	0.245253
PE(P-16:0/22:5) (n3)	2286.66	114.022	1923.2	137.077	0.0843167	0.364564
PE(P-16:0/22:5) (n6)	420.716	31.4334	429.288	28.5996	0.846251	0.938371
PE(P-16:0/22:6)	26158.8	1893.37	23506.6	1185.52	0.238798	0.519992
PE(P-17:0/20:4)	108.445	2.98788	116.238	8.66844	0.482866	0.725506
PE(P-17:0/22:6)	1454.4	51.5376	1576.15	68.3425	0.217236	0.498317
PE(P-18:0/18:1)	589.463	105.743	409.738	95.5519	0.241262	0.523459
PE(P-18:0/18:2)	1459.93	78.4132	1575.48	88.2527	0.374199	0.644394
PE(P-18:0/18:3)	22.731	3.40714	24.7691	2.46121	0.628588	0.821264
PE(P-18:0/20:3)	81.5504	6.35021	73.0288	4.11431	0.264768	0.541244
PE(P-18:0/20:4)	3250.88	92.7327	3362.58	156.194	0.593428	0.803267
PE(P-18:0/20:5)	104.846	12.8893	126.28	10.1751	0.215712	0.498626
PE(P-18:0/22:4)	186.926	12.0163	176.509	17.2099	0.659248	0.83765
PE(P-18:0/22:5) (n3)	1435.44	50.0767	1281.88	110.988	0.296749	0.577172
PE(P-18:0/22:5) (n6)	215.862	11.5121	230.458	13.2161	0.448523	0.707512
PE(P-18:0/22:6)	16427.6	1025.07	17138	1847	0.770836	0.897815
PE(P-18:1/18:1)	925.265	157.996	729.195	255.599	0.569579	0.786935
PE(P-18:1/18:2)	927.866	8.18817	1015.17	69.6514	0.322362	0.597961
PE(P-18:1/18:3)	12.8331	1.60903	11.2428	1.27539	0.451371	0.710142
PE(P-18:1/20:3)	36.1919	4.48385	31.075	4.39193	0.445789	0.706911
PE(P-18:1/20:4) (a)	1664.47	69.9481	1596.53	81.7392	0.564149	0.790335
PE(P-18:1/20:4) (b)	129.521	11.4152	155.958	10.9113	0.132665	0.424104
PE(P-18:1/20:5)	43.362	4.59515	42.2295	4.48476	0.867	0.938859
PE(P-18:1/22:4)	192.483	25.6624	144.954	24.4255	0.218572	0.499474
PE(P-18:1/22:5) (a)	1086.96	59.9385	938.991	67.6396	0.150941	0.442515
PE(P-18:1/22:5) (b)	171.392	11.0846	190.872	23.3897	0.524359	0.770513
PE(P-18:1/22:6) (a)	16327.2	697.244	15250.3	811.724	0.363975	0.637753
PE(P-18:1/22:6) (b)	2758.67	228.418	2410.69	121.571	0.175844	0.455527
PE(P-19:0/20:4) (a)	6.13271	1.15664	6.38297	1.22813	0.889602	0.949646
PE(P-19:0/20:4) (b)	23.756	0.831736	27.2995	3.42972	0.415653	0.678825
PE(P-20:0/18:1)	28.4053	2.60467	34.7677	1.78522	0.0628203	0.340135
PE(P-20:0/18:2)	112.529	12.475	150.44	10.9861	0.047083	0.294759
PE(P-20:0/20:4)	185.277	10.5669	207.345	18.924	0.385847	0.658791
PE(P-20:0/22:6)	889.74	34.5416	1238.8	85.9398	0.00855123	0.1389
PE(P-20:1/20:4)	71.598	3.39705	79.3903	4.69505	0.2442	0.526037
PE(P-20:1/22:6)	352.748	20.1848	422.387	27.6873	0.0906465	0.378323
LPE(16:0)	2212.57	214.259	1838.16	186.189	0.218728	0.496058
LPE(18:0)	11424.6	967.126	9252.24	779.658	0.108216	0.399004
LPE(18:1)	3241.56	265.829	2822.65	282.277	0.324179	0.597644
LPE(18:2)	1724.54	82.7358	1644.48	131.258	0.651106	0.83436
LPE(20:4)	2558.34	243.198	2452.95	130.463	0.688201	0.856333
LPE(22:6)	32507.6	1993.28	34308.6	1854.94	0.530404	0.768127
LPE(P-16:0)	646.168	70.3946	631.538	69.5221	0.888555	0.950216
LPE(P-18:0)	604.464	58.8904	566.624	23.3076	0.516134	0.762154
LPE(P-18:1)	458.653	16.4742	403.907	29.0915	0.174807	0.4548
LPE(P-20:0)	40.5902	6.73398	52.6288	4.02735	0.133849	0.421169
PI(16:0/16:0)	42.8199	5.27108	35.3579	5.38278	0.361046	0.63447
PI(16:0_16:1)	24.9309	2.32991	22.1627	2.66725	0.475916	0.7278
PI(34:0)	43.6049	2.81578	44.3775	3.96268	0.886925	0.950164
PI(34:1)	313.478	25.9785	285.291	19.9506	0.4017	0.666911
PI(15-MHDA_18:1) & PI(17:0_18:1)	29.6034	2.87667	31.8678	3.15495	0.623665	0.816607
PI(15-MHDA_18:2) & PI(17:0_18:2)	55.0922	5.96097	58.8016	6.14724	0.684837	0.85569
PI(18:0_18:1)	392.306	26.4499	377.559	30.4576	0.736437	0.885198
PI(36:2)	4660.15	419.587	3975.4	159.828	0.11517	0.40716
PI(18:1_18:2)	590.521	61.1648	600.936	55.2229	0.903099	0.957253
PI(16:0_20:3) (a)	249.962	15.3259	247.002	17.1493	0.904968	0.957545
PI(16:0_20:3) (b)	43.8752	2.42859	35.6115	2.7283	0.0569959	0.320136
PI(16:0_20:4)	848.496	37.1208	772.436	50.3577	0.288135	0.569635
PI(15-MHDA_20:4) & PI(17:0_20:4)	137.621	17.5786	117.215	7.30672	0.257497	0.535488
PI(37:6)	2.84549	0.770083	1.99693	0.440461	0.329743	0.602357
PI(18:0_20:2)	76.3915	3.97543	67.6053	3.79713	0.149116	0.443657
PI(18:0_20:3) (a)	4645.39	195.722	4351.91	377.297	0.555282	0.787086
PI(18:0_20:3) (b)	329.644	23.7975	327.542	32.7107	0.962765	0.980714
PI(18:0_20:4)	17923.7	1382.33	17370.7	635.484	0.696091	0.859036
PI(38:5) (a)	1078.22	61.818	892.516	66.0417	0.0773503	0.346922
PI(38:5) (b)	121.417	10.9629	118.716	7.86554	0.840684	0.93392
PI(38:6)	343.219	17.4416	364.359	10.8369	0.30223	0.578472
PI(39:6)	27.4053	1.46556	18.1712	1.90589	0.00512533	0.181196
PI(40:4)	133.046	12.5951	121.916	11.2822	0.529582	0.768789
PI(18:0_22:5) (n3)	615.555	58.5407	485.806	49.0708	0.119751	0.416012
PI(18:0_22:5) (n6)	140.829	7.68173	186.528	10.2275	0.00793387	0.149008
PI(18:0_22:6)	1813.09	142.72	1856.46	128.011	0.827442	0.929519
LPI(18:0)	1181.78	104.858	909.846	48.3746	0.0263311	0.247265
LPI(18:1)	103.345	3.37246	106.853	10.8789	0.798082	0.913614
LPI(18:2)	278.977	8.19973	276.685	17.9816	0.921303	0.966324
LPI(20:4)	1158.94	60.6088	1146.69	94.0669	0.922966	0.964701
PS(36:1)	3644.03	208.711	3230.41	343.981	0.377105	0.645699
PS(36:2)	3013.27	129.746	2957.26	230.909	0.854276	0.936897
PS(38:3)	1345.94	88.4077	1232.93	51.8644	0.26678	0.538037
PS(38:4)	3428.46	271.058	2910.68	172.232	0.120553	0.416392
PS(38:5)	214.431	40.1823	155.47	12.8426	0.138935	0.423856
PS(40:5)	6687.55	192.804	6587.24	236.235	0.764158	0.89699
PS(40:6)	22824.8	2055.19	20626.2	911.773	0.30267	0.577476
PG(34:1)	13967.2	1317.45	14891.1	914.184	0.563651	0.791481
PG(36:2)	3941.95	233.94	3915.1	145.294	0.919982	0.966625
CE(14:0)	1217.96	258.59	626.369	80.2309	0.0303997	0.246895
CE(15:0)	567.757	57.2704	511.357	59.9976	0.527745	0.771715
CE(16:0)	2748.35	337.726	2756.27	161.449	0.981895	0.993466
CE(16:1)	2643.74	171.557	2108.78	192.106	0.0764294	0.350642
CE(16:2)	72.5777	13.505	46.3201	10.6609	0.153308	0.438754
CE(17:0)	228.238	30.6365	201.287	29.1821	0.547066	0.782825
CE(17:1)	848.722	76.6106	745.734	59.7429	0.307279	0.584413
CE(18:0)	183.51	21.9762	198.323	33.2015	0.742214	0.881563
CE(18:1)	5083.89	527.678	4171.18	464.936	0.226778	0.504791
CE(18:2)	15889	1769.22	13017.5	1182.17	0.189424	0.466574
CE(18:3)	852.651	106.351	646.822	31.4275	0.0572113	0.31837
CE(20:0)	150.584	10.3303	157.804	8.21893	0.592381	0.805477
CE(20:1)	69.415	6.9391	83.6542	10.362	0.323041	0.597377
CE(20:2)	52.6926	5.90763	34.5189	4.93283	0.0395056	0.282653
CE(20:3)	895.215	155.689	666.544	61.4357	0.154647	0.440489
CE(20:4)	12578.3	2097.99	9345.21	962.152	0.152209	0.444067
CE(20:5)	1395.64	311.202	746.879	120.64	0.052898	0.308657
CE(22:0)	94.003	3.83011	87.46	6.11463	0.432132	0.698149
CE(22:1)	87.1375	9.96786	73.1621	3.48761	0.161948	0.448529
CE(22:4)	87.0989	10.4121	50.6465	5.57037	0.00747428	0.16043
CE(22:5)	528.61	89.3902	397.503	41.1883	0.171514	0.452104
CE(22:6)	186.879	26.7944	128.077	13.0139	0.0554308	0.317275
CE(24:0)	169.584	10.4306	160.67	10.3071	0.567708	0.789798
CE(24:1)	105.482	6.14969	92.5575	5.57515	0.155267	0.440168
CE(24:4)	9.12585	2.03501	7.28646	0.941503	0.385931	0.657066
CE(24:5)	10.1268	2.1795	8.56446	1.8621	0.598402	0.799199
CE(24:6)	13.0535	2.0731	16.12	5.22492	0.647255	0.832977
COH	156395	9394.06	141535	13412.9	0.425223	0.688839
DE(16:0)	266.859	33.8095	345.775	33.3359	0.137116	0.422599
DE(18:1)	20.0429	6.48108	39.0895	9.99646	0.177869	0.458794
DE(18:2)	94.565	25.6454	103.001	14.0613	0.762169	0.896406
DE(20:4)	137.138	34.0098	81.8021	20.8747	0.172804	0.451544
DE(20:5)	77.9768	16.6182	70.4496	6.55601	0.645086	0.831968
DE(22:6)	56.6252	30.3491	45.0679	16.5934	0.726008	0.876167
AC(12:0)	0.597019	0.0603429	0.695702	0.0475263	0.222287	0.502235
AC(13:0)	0.387649	0.0406516	0.489581	0.0517561	0.179626	0.455508
AC(14:0)	0.536228	0.029784	1.07298	0.265438	0.123862	0.411278
AC(14:1)	0.561356	0.037741	0.825825	0.0741164	0.0186205	0.21115
AC(14:2)	0.519404	0.0313943	0.76992	0.0817194	0.0331426	0.262088
AC(15:0)	0.628375	0.0447407	0.727393	0.0824544	0.370745	0.643982
AC(16:0)	1.97711	0.111494	3.55095	0.775291	0.123206	0.415994
AC(16:1)	1.32181	0.0398337	2.10452	0.168315	0.00334844	0.182947
AC(17:0)	0.876204	0.0981624	1.15824	0.0786076	0.0469694	0.297143
AC(18:0)	1.68403	0.155738	3.49464	0.603065	0.0334951	0.261436
AC(18:1)	1.77165	0.216862	3.30121	0.542167	0.0468685	0.299659
AC(18:2)	1.81132	0.200608	2.67507	0.159856	0.00672759	0.161731
DG(14:0_16:0)	476.82	20.1577	477.339	51.9284	0.993749	0.997067
DG(14:0_18:2)	230.734	42.8884	241.192	25.7224	0.828596	0.929078
DG(16:0_16:0)	2317.66	144.514	2524.6	357.006	0.651727	0.833378
DG(16:0_16:1)	704.244	62.1912	839.215	98.5771	0.320117	0.595635
DG(16:0_18:1)	6000.45	354.796	6873.62	710.001	0.355465	0.630191
DG(16:0_18:2)	3723.67	330.855	4323.16	426.269	0.325887	0.598955
DG(16:0_20:4)	717.359	61.5988	726.12	71.6873	0.931928	0.967339
DG(16:0_22:5)	553.21	79.1526	364.304	57.1961	0.0745604	0.352841
DG(16:0_22:6)	3708.36	291.655	3498.72	418.056	0.714399	0.865632
DG(16:1_18:1)	1020.92	58.0058	1138.65	78.3224	0.290779	0.569246
DG(18:0_18:1)	3970.21	430.497	4115.52	547.845	0.849831	0.935437
DG(18:0_18:2)	1325	130.901	1475.57	260.198	0.658455	0.838414
DG(18:0_20:4)	4470.57	377.449	4198.07	379.297	0.632286	0.820743
DG(18:0_22:6)	1625.68	96.6473	1782.88	113.962	0.344528	0.621806
DG(18:1_18:1)	10377.4	1012.1	11200.5	1292.35	0.650569	0.835453
DG(18:1_18:2)	11354.5	953.878	17057.9	2233.1	0.0684719	0.351723
DG(18:1_18:3)	1095.02	84.1594	1573.09	269.106	0.178475	0.456439
DG(18:1_20:3)	274.622	41.0445	246.75	35.891	0.622453	0.818587
DG(18:1_20:4)	2120.01	115.243	2033.44	212.734	0.757306	0.895947
DG(18:1_20:5)	195.787	28.8215	202.719	29.334	0.873778	0.941112
DG(18:1_22:5)	1362.31	151.673	1356.89	164.257	0.981983	0.991886
DG(18:1_22:6)	6481	589.955	5914.57	577.339	0.519146	0.764723
DG(18:2_18:2)	3937.44	385.327	5750.02	913.502	0.143456	0.428941
DG(18:2_20:4)	1428.64	100.339	1482.36	134.644	0.773525	0.899204
DG(18:2_22:6)	4345.46	490.666	4170.2	530.917	0.821264	0.926041
TG(48:0) [SIM]	713.728	31.8414	856.46	105.815	0.296862	0.575529
TG(48:1) [SIM]	726.981	31.9188	910.448	87.5013	0.121049	0.415717
TG(48:2) [SIM]	619.658	14.6241	838.104	97.1276	0.0918823	0.375655
TG(48:3) [SIM]	278.205	14.5221	357.019	16.9473	0.00754267	0.156315
TG(49:1) [SIM]	316.817	12.2527	305.119	27.0793	0.738244	0.883833
TG(50:0) [SIM]	367.898	32.6088	506.052	49.6812	0.0609476	0.332996
TG(50:1) [SIM]	1665.93	73.282	3006	299.193	0.00424458	0.212583
TG(50:2) [SIM]	1649.97	86.2057	2798.26	280.642	0.00754626	0.151177
TG(50:3) [SIM]	718.98	37.1663	1345.7	146.977	0.00572151	0.171931
TG(50:4) [SIM]	331.458	22.0648	585.088	80.128	0.0268857	0.24859
TG(51:1) [SIM]	217.847	15.1669	274.411	43.0543	0.312415	0.588594
TG(51:2) [SIM]	315.611	15.6431	439.185	59.8473	0.121255	0.414059
TG(52:1) [SIM]	2793.37	263.517	4452.68	600.149	0.0519963	0.309404
TG(52:2) [SIM]	5168.22	1420.92	8952.74	1237.63	0.0737123	0.351596
TG(52:3) [SIM]	6051.62	852.466	12176	1377.64	0.00669148	0.167566
TG(52:4) [SIM]	2640.47	328.93	5511.24	627.884	0.00498543	0.187265
TG(52:5) [SIM]	641.322	60.1415	1260.41	161.747	0.0114532	0.172085
TG(53:2) [SIM]	329.875	39.9703	433.856	59.1169	0.213598	0.495647
TG(54:0) [SIM]	308.332	12.7959	353.729	29.9896	0.25406	0.532021
TG(54:1) [SIM]	385.2	28.587	471.279	57.5769	0.265838	0.53976
TG(54:2) [SIM]	1967.1	244.79	3259.39	497.07	0.0673616	0.352038
TG(54:3) [SIM]	6687.36	942.668	13336.3	1925.34	0.0213244	0.224842
TG(54:4) [SIM]	9703.76	1448.01	19505.5	3335.96	0.0409501	0.276528
TG(54:5) [SIM]	7029.16	1245.86	15726.2	3170.59	0.0518934	0.31188
TG(54:6) [SIM]	1168.74	122.233	1882.31	276.676	0.0668522	0.35244
TG(54:7) [SIM]	367.887	30.2857	567.5	79.4108	0.0703017	0.355053
TG(56:6) [SIM]	3890.87	564.659	5997.99	1167.37	0.184106	0.464907
TG(56:7) [SIM]	4306.32	412.729	7067.79	1339.46	0.123789	0.413317
TG(56:8) [SIM]	1767.37	103.872	3041.17	537.22	0.0786234	0.35002
TG(56:9) [SIM]	294	45.8386	438.456	60.3157	0.107585	0.399126
TG(58:10) [SIM]	306.31	19.2995	434.868	55.9467	0.0920848	0.373939
TG(58:8) [SIM]	3066.79	305.468	4202.11	742.269	0.248244	0.529059
TG(58:9) [SIM]	2436.61	303.332	3510.23	596.206	0.187189	0.462965
TG(48:0) [NL-16:0]	579.13	42.6547	798.159	74.2681	0.045418	0.296698
TG(48:0) [NL-18:0]	51.9491	3.04389	65.8346	6.57683	0.124675	0.409451
TG(48:1) [NL-16:1]	154.91	23.5193	162.881	10.4755	0.738071	0.885391
TG(48:1) [NL-18:1]	178.012	4.76701	272.238	32.2861	0.0360901	0.26778
TG(48:2) [NL-14:0]	61.1897	5.52946	95.6447	9.90705	0.0221406	0.225534
TG(48:2) [NL-14:1]	41.871	2.41011	58.6999	6.61378	0.0667877	0.355216
TG(48:2) [NL-16:1]	290.279	16.8175	307.917	15.7245	0.469345	0.721423
TG(48:2) [NL-18:2]	82.8017	8.48012	136.009	14.4366	0.0173575	0.204546
TG(48:3) [NL-14:0]	6.79528	0.474886	11.3166	1.64694	0.0486923	0.298613
TG(48:3) [NL-16:1]	101.201	6.03911	105.886	6.16583	0.611305	0.811024
TG(48:3) [NL-18:3]	4.63978	0.929744	7.17949	1.34006	0.184751	0.462647
TG(49:1) [NL-16:1]	38.8552	3.04621	35.4403	2.97233	0.452503	0.710064
TG(49:1) [NL-17:1]	34.731	2.32711	36.4244	3.03202	0.689542	0.856228
TG(50:0) [NL-18:0]	121.919	9.57918	168.231	13.571	0.0285372	0.252218
TG(50:1) [NL-14:0]	26.249	2.01782	36.0742	4.69703	0.12562	0.410314
TG(50:1) [NL-16:0]	1177.42	82.0724	2224.47	246.051	0.0061656	0.168433
TG(50:1) [NL-18:1]	1159.02	106.584	1926.27	191.014	0.0108061	0.166525
TG(50:2) [NL-14:0]	65.1358	5.34663	110.687	14.5654	0.0300572	0.250894
TG(50:2) [NL-16:1]	288.122	15.4637	404.609	33.0701	0.0190038	0.211505
TG(50:2) [NL-18:1]	2161.84	176.644	3757.81	348.643	0.00484003	0.223758
TG(50:2) [NL-18:2]	362.331	25.1133	781.095	71.6109	0.00079639	0.095726
TG(50:3) [NL-14:0]	61.302	5.9099	132.68	17.0022	0.00674896	0.150227
TG(50:3) [NL-14:1]	30.86	2.46275	40.2114	4.88508	0.162818	0.446821
TG(50:3) [NL-16:1]	249.767	17.271	406.244	31.4166	0.00305525	0.229525
TG(50:3) [NL-18:2]	181.547	17.7445	351.702	38.3712	0.00553405	0.175051
TG(50:3) [NL-18:3]	24.9843	3.38325	51.0777	6.27515	0.00875482	0.138464
TG(50:4) [NL-14:0]	17.042	1.22094	38.0409	5.22061	0.00789128	0.152989
TG(50:4) [NL-18:3]	10.9466	1.56833	20.9263	2.67182	0.0162468	0.195286
TG(50:4) [NL-20:4]	6.88234	1.18728	10.9976	1.98876	0.141937	0.430828
TG(51:0) [NL-16:0]	16.3782	1.17886	21.9939	2.15218	0.0693402	0.353165
TG(51:1) [NL-17:0]	12.1303	2.23769	9.97237	1.03663	0.356387	0.629966
TG(51:2) [NL-15:0]	16.8568	2.0037	28.6919	4.99771	0.0863419	0.368025
TG(51:2) [NL-17:0]	32.4067	3.81075	50.0838	7.65331	0.0987254	0.385285
TG(51:2) [NL-17:1]	56.1389	2.37333	80.5359	8.22567	0.0358127	0.269043
TG(52:1) [NL-18:0]	342.185	24.2054	567.777	72.5899	0.0301876	0.248531
TG(52:1) [NL-18:1]	413.262	28.7964	676.174	93.7237	0.0452586	0.298906
TG(52:2) [NL-16:0]	3838.01	297.883	6925.09	856.677	0.0152986	0.204322
TG(52:2) [NL-18:2]	99.3642	10.4191	188.853	23.3876	0.0122973	0.18026
TG(52:3) [NL-16:1]	193.271	18.5317	335.188	33.714	0.00829139	0.142375
TG(52:3) [NL-18:2]	1263.29	173.601	2705.25	323.527	0.00589124	0.168602
TG(52:4) [NL-16:1]	174.147	19.0159	364.473	46.3929	0.0081545	0.144143
TG(52:4) [NL-18:2]	730.88	88.8495	1737.65	205.136	0.00287304	0.287783
TG(52:4) [NL-18:3]	102.086	13.4063	240.413	30.76	0.00493993	0.197927
TG(52:5) [NL-18:3]	33.9333	4.22716	90.3388	12.9968	0.00545734	0.182215
TG(52:5) [NL-20:4]	22.0419	1.64982	33.6066	3.92454	0.040062	0.27675
TG(52:5) [NL-20:5]	7.21743	0.926416	11.4882	1.10814	0.0193864	0.21184
TG(53:2) [NL-17:1]	284.986	23.8527	471.092	54.6289	0.0216257	0.224087
TG(53:2) [NL-18:1]	118.625	10.7274	228.553	33.4568	0.0233555	0.233944
TG(54:0) [NL-18:0]	31.513	4.13913	41.3213	2.71043	0.0646551	0.346944
TG(54:1) [NL-18:1]	39.3823	4.28106	54.1877	9.69832	0.251561	0.532352
TG(54:2) [NL-18:0]	632.634	73.9171	1122.14	174.001	0.0482055	0.298675
TG(54:2) [NL-20:1]	265.884	38.8918	424.464	65.109	0.0900406	0.381087
TG(54:3) [NL-18:1]	9158.38	1282.93	16765.7	2531.27	0.0396789	0.280553
TG(54:3) [NL-18:2]	397.319	53.4925	673.619	106.346	0.0680305	0.352468
TG(54:4) [NL-18:2]	1724.97	225.426	3625.36	600.744	0.0287655	0.246972
TG(54:4) [NL-20:3]	96.2861	10.9525	137.257	26.1173	0.23775	0.519593
TG(54:5) [NL-18:3]	113.109	13.9345	257.679	42.7381	0.0204719	0.219707
TG(54:5) [NL-20:4]	181.349	14.9838	290.857	40.5194	0.0540402	0.31229
TG(54:6) [NL-18:3]	70.638	9.90462	190.564	44.9866	0.0527695	0.310926
TG(54:6) [NL-20:4]	111.231	8.57547	198.752	30.3916	0.0402558	0.274929
TG(54:6) [NL-20:5]	26.0333	2.63661	40.2785	6.44434	0.106669	0.400674
TG(54:6) [NL-22:6]	360.127	38.6189	589.635	102.936	0.102267	0.391482
TG(54:7) [NL-20:5]	9.74081	0.949432	14.9158	2.0532	0.0732688	0.355117
TG(54:7) [NL-22:6]	124.239	13.3338	188.967	33.3097	0.149612	0.440767
TG(56:6) [NL-20:4]	202.216	17.6537	308.131	47.5269	0.102226	0.393833
TG(56:6) [NL-22:5]	447.534	61.558	668.959	115.093	0.163475	0.446583
TG(56:7) [NL-20:4]	219.487	22.0953	329.565	50.1419	0.110626	0.402947
TG(56:7) [NL-20:5]	40.004	3.36423	57.7232	9.50063	0.162029	0.446694
TG(56:7) [NL-22:5]	168.457	19.9464	262.701	43.1993	0.113909	0.407495
TG(56:7) [NL-22:6]	1447.01	150.913	2323.9	412.174	0.116382	0.409037
TG(56:8) [NL-20:4]	69.2691	4.57978	126.21	23.3567	0.0717889	0.359543
TG(56:8) [NL-20:5]	37.6196	4.76175	62.0844	10.5792	0.0955382	0.38279
TG(56:8) [NL-22:6]	598.757	68.0041	975.11	161.241	0.0913688	0.378708
TG(56:9) [NL-22:6]	43.4907	4.45107	70.043	11.3894	0.0901522	0.378892
TG(58:10) [NL-22:6]	26.1832	3.4769	42.2	6.8449	0.0955688	0.380377
TG(58:8) [NL-22:6]	573.716	52.6906	797.994	135.563	0.212542	0.495108
TG(58:9) [NL-22:6]	512.333	64.8999	742.868	141.977	0.225933	0.50478
TG(O-50:1) [NL-15:0]	4.81494	0.320514	5.88331	0.603167	0.195927	0.474806
TG(O-50:1) [NL-16:0]	76.2641	11.0091	74.5095	7.79111	0.895776	0.954541
TG(O-50:1) [NL-18:1]	28.0663	3.37791	34.9767	3.06664	0.165786	0.444811
TG(O-50:3) [NL-18:2]	3.86965	0.234504	4.35505	0.615139	0.5391	0.775117
TG(O-52:0) [NL-16:0]	15.2911	1.50165	18.756	1.00412	0.0732536	0.35793
TG(O-52:2) [NL-16:0]	54.3503	8.40124	51.9216	7.75174	0.838582	0.933311
TG(O-52:2) [NL-18:1]	100.561	13.7555	93.3515	10.1514	0.674712	0.84833
Ubiquinone	70061.2	3133	67407.2	3063.33	0.568372	0.788895
unit of concentration: pmol/µmol of PC

## Sheet: Supplemental Table 9
Supplemental Table 9: Concentrations of lipid classes in brain of wild type and homozygous Tmem86b knockout mice.
Lipid class	Wild-type		Homozygous KO		P-value	P-value (BH)
	Mean	SEM	Mean	SEM	(t-test)	(t-test)
dhCer	602.084	34.8368	664.267	23.7875	0.156465	0.485042
Cer(d)	9063.53	479.928	10720.9	503.484	0.0448713	0.278202
GM3	1184.61	93.5737	1163.37	34.3165	0.81363	0.869743
HexCer	105270	23813.5	87895	7874.46	0.445294	0.726532
Hex2Cer	1665.07	199.121	1276.62	98.1333	0.0842073	0.326303
Hex3Cer	93.4401	10.5603	123.532	6.87964	0.0313249	0.32369
Sulfatide	14224.8	1430.26	13571.5	990.75	0.7052	0.840816
SM	136970	955.11	141204	3927.5	0.396495	0.723021
PC(O)	8673.04	304.441	9074	159.68	0.234133	0.558317
PC(P)	7668.1	300.071	8220.33	301.545	0.236947	0.524669
LPC	25252.6	998.829	29668.9	1159.14	0.0212305	0.329073
LPC(O)	48.6066	3.37321	47.4599	1.21374	0.723441	0.830618
LPC(P)	17.1834	1.94669	22.9687	1.66688	0.0480153	0.248079
PE	197849	7789.92	212122	6283.18	0.180863	0.509704
PE(O)	8998.46	548.797	9238.61	151.91	0.634392	0.819424
PE(P)	210438	15715.8	222376	5932.12	0.43964	0.757157
LPE	52893.8	1730.82	49581.7	3819.04	0.506024	0.713033
LPE(P)	3894.88	140.556	3927.45	343.918	0.940958	0.972323
PI	30113.9	1253.19	33919.1	1394.82	0.0821333	0.363733
LPI	1836.95	151.811	2672.62	179.29	0.0073204	0.226932
PS	253081	18904.3	229692	9466.92	0.254384	0.525727
PG	5633.16	246.987	7132.64	516.101	0.0443266	0.343531
CE	15212.4	1624.91	17593	1460.08	0.306512	0.593867
COH	886672	144701	887565	108605	0.996076	0.996076
DE	535.707	97.3426	459.541	54.262	0.479198	0.707388
AC	39.1946	3.66706	40.7612	3.92754	0.785617	0.86979
DG	147329	15259.4	154026	3052.13	0.621788	0.838062
TG [SIM]	19499.5	1217.65	16605.5	1496.59	0.190281	0.491558
TG [NL]	8345.99	230.052	8945.81	627.043	0.457534	0.709178
TG(O)	56.6575	2.40948	55.1043	2.20267	0.649122	0.804911
Ubiquinone	8421.8	1121.95	11469.8	1309.24	0.125888	0.433613
unit of concentration: pmol/µmol of PC

## Sheet: Supplemental Table 10
Supplemental Table 10: Concentrations of lipid species in brain of wild type and homozygous Tmem86b knockout mice.
Lipid species	Wild-type		Homozygous KO		P-value	P-value (BH)
	Mean	SEM	Mean	SEM	(t-test)	(t-test)
dhCer(d18:0/16:0)	60.3153	9.57319	51.905	8.68688	0.535189	0.826859
dhCer(d18:0/18:0)	212.896	19.517	295.657	16.0136	0.00806695	0.20201
dhCer(d18:0/20:0)	33.1099	7.25764	34.7325	2.91	0.820128	0.926498
dhCer(d18:0/22:0)	67.7227	6.68704	58.5328	5.25736	0.299283	0.671154
dhCer(d18:0/24:0)	81.976	8.14318	70.6308	6.15046	0.282912	0.651455
dhCer(d18:0/24:1)	146.064	19.2633	152.809	8.44647	0.728581	0.899132
Cer(d16:1/18:0)	6.35501	1.81694	4.48821	1.23907	0.398215	0.767075
Cer(d16:1/20:0)	1.44652	0.266449	1.28027	0.44444	0.77919	0.914635
Cer(d16:1/22:0)	0.866494	0.382912	0.661291	0.160225	0.592162	0.845344
Cer(d16:1/23:0)	2.04047	0.398372	0.825972	0.153691	0.00927716	0.214445
Cer(d16:1/24:0)	7.50299	1.21362	6.20372	0.595471	0.316838	0.700072
Cer(d16:1/24:1)	0.967278	0.334393	0.923614	0.199544	0.907419	0.972119
Cer(d17:1/16:0)	2.56013	1.1944	2.7989	0.600718	0.84923	0.941674
Cer(d17:1/18:0)	31.0539	4.75451	34.6618	3.48367	0.543902	0.825467
Cer(d17:1/20:0)	2.25671	0.456703	0.565893	0.100287	0.00166209	0.249729
Cer(d17:1/22:0)	1.43289	0.252225	2.17276	0.255933	0.0743656	0.375578
Cer(d17:1/23:0)	2.79152	0.68316	1.35854	0.376671	0.0760041	0.377508
Cer(d17:1/24:0)	10.6639	1.36975	8.62506	0.818091	0.20397	0.570167
Cer(d17:1/24:1)	3.44623	0.850075	4.66536	0.470037	0.206302	0.574016
Cer(d18:1/14:0)	3.92553	0.706017	7.08855	1.00353	0.0397596	0.298694
Cer(d18:1/16:0)	268.312	18.7617	403.136	34.5804	0.0124039	0.207076
Cer(d18:1/18:0)	5525.37	331.914	6843.82	342.317	0.0235904	0.236298
Cer(d18:1/19:0)	19.1407	2.71346	28.204	2.79875	0.0487632	0.315126
Cer(d18:1/20:0)	215.826	30.5	219.474	11.33	0.901304	0.97076
Cer(d18:1/21:0)	17.0704	6.17969	12.4681	1.5105	0.41641	0.770038
Cer(d18:1/22:0)	290.577	12.2074	315.259	8.11921	0.109253	0.434842
Cer(d18:1/23:0)	148.172	20.103	156.684	7.14735	0.65915	0.878379
Cer(d18:1/24:0)	363.726	21.2414	374.065	9.81265	0.635762	0.878375
Cer(d18:1/24:1)	1677.61	152.324	1824.69	133.524	0.487271	0.820307
Cer(d18:1/26:0)	22.7654	2.21076	18.3075	1.20585	0.0851501	0.399806
Cer(d18:2/16:0)	6.82531	1.20717	8.04064	0.981841	0.449783	0.795057
Cer(d18:2/18:0)	190.447	23.5501	204.41	19.3505	0.655024	0.882667
Cer(d18:2/20:0)	11.5084	3.94622	12.9589	1.64512	0.711933	0.902683
Cer(d18:2/21:0)	1.55943	0.747527	0.634019	0.146013	0.180853	0.540758
Cer(d18:2/22:0)	8.16563	2.26505	6.7515	0.951872	0.534107	0.829453
Cer(d18:2/23:0)	4.74771	1.32825	5.58208	1.02214	0.623521	0.87148
Cer(d18:2/24:0)	16.2193	2.02334	14.0696	1.19023	0.351889	0.721793
Cer(d18:2/24:1)	16.4071	1.42331	17.7499	1.24053	0.49558	0.822772
Cer(d18:2/26:0)	38.9579	5.91696	28.7013	1.76657	0.0836421	0.405394
Cer(d19:1/18:0)	22.8181	2.18035	33.152	2.80403	0.0220779	0.224895
Cer(d19:1/22:0)	2.13925	0.64458	1.97906	0.280875	0.804828	0.92486
Cer(d19:1/23:0)	1.94824	0.333754	1.06927	0.175183	0.029804	0.259597
Cer(d19:1/24:0)	3.49123	0.920845	3.79226	0.56035	0.773214	0.914767
Cer(d19:1/24:1)	3.5376	0.503514	3.9146	0.373323	0.551649	0.833018
Cer(d19:1/26:0)	4.56516	0.87115	2.27326	0.544586	0.040323	0.299187
Cer(d20:1/22:0)	29.1196	2.12191	32.8833	1.73379	0.197051	0.574892
Cer(d20:1/23:0)	11.6857	2.11767	10.132	1.13318	0.499786	0.825196
Cer(d20:1/24:0)	17.5755	1.88951	14.6789	0.819011	0.148027	0.486142
Cer(d20:1/24:1)	35.9913	3.73133	36.7032	1.46852	0.845387	0.94263
Cer(d20:1/26:0)	9.94112	2.30296	9.03203	1.64964	0.747673	0.902313
GM3(d18:1/16:0)	7.52882	2.2795	9.60699	2.06344	0.519585	0.828304
GM3(d18:1/18:0)	715.584	83.4594	692.454	23.4656	0.762976	0.909819
GM3(d18:1/20:0)	108.63	19.6965	98.6957	10.7403	0.64301	0.878293
GM3(d18:1/22:0)	128.785	38.5278	119.257	5.38136	0.775717	0.915925
GM3(d18:1/24:0)	19.787	4.76674	24.3976	5.64585	0.569559	0.851505
GM3(d18:1/24:1)	204.077	42.0044	216.257	13.9819	0.758953	0.90682
GM3(d18:2/24:1)	0.214262	0.214262	2.69764	1.50382	0.200797	0.56924
HexCer(d16:1/22:0)	2.38997	0.829223	2.78646	0.581535	0.694013	0.891243
HexCer(d18:1/16:0)	413.961	91.2582	302.911	22.7907	0.197119	0.569559
HexCer(d18:1/18:0)	995.604	194.981	760.701	76.5562	0.234722	0.610684
HexCer(d18:1/20:0)	1223.61	271.961	980.595	83.6242	0.347553	0.722766
HexCer(d18:1/22:0)	8003.08	1721.86	6663.36	748.866	0.445126	0.791481
HexCer(d18:1/24:0)	41145.2	8132.19	33778.4	3712.95	0.38306	0.7573
HexCer(d18:1/24:1)	53105.8	13824.4	45161.7	4041.19	0.537197	0.825717
HexCer(d18:2/20:0)	29.7267	6.32837	17.9002	2.25062	0.0726504	0.373187
HexCer(d18:2/22:0)	137.904	38.542	73.4731	7.58878	0.0809057	0.39532
HexCer(d18:2/24:0)	212.943	29.943	153.159	18.2022	0.10053	0.425481
Hex2Cer(d18:1/16:0)	54.6661	5.88237	42.2734	5.35153	0.155184	0.498747
Hex2Cer(d18:1/18:0)	1451.41	215.736	1081.83	92.7214	0.109609	0.433388
Hex2Cer(d18:1/20:0)	29.4916	5.67382	32.0433	4.00124	0.712002	0.90087
Hex2Cer(d18:1/22:0)	29.4882	5.02894	32.7824	3.19387	0.573424	0.846751
Hex2Cer(d18:1/24:0)	27.8153	4.05263	25.8056	2.63075	0.671969	0.876038
Hex2Cer(d18:1/24:1)	69.4426	13.2671	58.9728	5.29994	0.428739	0.780825
Hex2Cer(d18:2/16:0)	0.303294	0.185262	1.0326	0.43719	0.211706	0.570562
Hex2Cer(d18:2/24:1)	2.458	0.939886	1.87836	0.540243	0.579798	0.845773
Hex3Cer(d18:1/16:0)	1.67577	0.910613	1.80759	0.698017	0.909206	0.970574
Hex3Cer(d18:1/18:0)	29.3841	7.78526	22.0237	3.93176	0.378568	0.753376
Hex3Cer(d18:1/20:0)	8.34385	3.26189	5.80529	2.11832	0.509268	0.829458
Hex3Cer(d18:1/22:0)	16.9369	2.92532	46.7345	5.7925	0.00233097	0.175114
Hex3Cer(d18:1/24:0)	24.3978	5.27299	29.3027	3.42184	0.43224	0.780108
Hex3Cer(d18:1/24:1)	12.7017	5.93795	17.8586	4.1803	0.479717	0.814434
SHexCer(d18:1/16:0(OH))	18.2762	4.46024	16.6682	3.51252	0.780024	0.913829
SHexCer(d18:1/16:0)	348.775	39.7043	313.022	29.5603	0.476768	0.816347
SHexCer(d18:1/24:0(OH))	15479.6	2701.87	13695.8	642.093	0.468335	0.806503
SHexCer(d18:1/24:0)	11332.9	1564.15	10884.2	934.398	0.798718	0.921362
SHexCer(d18:1/24:1(OH))	1043.14	178.02	845.345	84.4653	0.294767	0.668508
SHexCer(d18:1/24:1)	2543.17	253.409	2374.25	258.18	0.661311	0.875437
SM(d17:1/14:0)	12.5426	1.41347	13.4341	0.96594	0.600198	0.84875
SM(d18:0/14:0)	3.28305	0.666512	3.43433	0.501145	0.85667	0.944694
SM(d18:1/14:0) & SM(d16:1/16:0)	44.9957	4.16009	49.2226	7.2815	0.662282	0.870966
SM(d18:2/14:0)	3.2953	0.381379	3.41366	0.302599	0.810694	0.928051
SM(d17:1/16:0)	11.3811	3.5339	21.7185	2.94447	0.0479178	0.313028
SM(d18:0/16:0)	167.184	5.94431	190.037	16.2028	0.281078	0.649723
SM(d18:1/16:0)	5381.06	207.794	6063.6	359.243	0.172184	0.522639
SM(d18:2/16:0)	59.5071	7.08881	60.7581	6.15643	0.897158	0.968028
SM(34:3)	1.54933	0.190944	1.23986	0.127515	0.189891	0.562189
SM(35:1)	480.992	43.8762	633.472	47.2912	0.0471387	0.314782
SM(d18:2/17:0)	3.56291	0.624717	4.14618	0.497265	0.477147	0.814675
SM(35:2) (b)	38.1476	1.8602	57.1108	4.43773	0.00653926	0.178641
SM(d18:1/18:0) & SM(d16:1/20:0)	86560.7	2505.39	88477.5	3358.45	0.681337	0.882508
SM(36:2)	1694.42	154.54	1355.07	80.447	0.060336	0.332678
SM(d18:2/18:1)	7.27681	1.27403	7.70792	0.287962	0.705908	0.898836
SM(37:1)	746.728	55.9325	847.663	49.4773	0.20977	0.57567
SM(d18:1/20:0) & SM(d16:1/22:0)	12284.3	709.624	13381.4	566.013	0.2499	0.608057
SM(d18:2/20:0)	653.773	21.7634	676.43	48.432	0.717404	0.896382
SM(38:3) (a)	9.21766	1.48991	6.75687	0.536867	0.107497	0.430705
SM(38:3) (b)	4.27552	0.604362	6.56611	0.544431	0.0193403	0.211337
SM(d16:1/23:0) & SM(d17:1/22:0)	172.142	21.4769	204.354	11.2881	0.180189	0.541468
SM(d18:0/22:0)	837.1	71.6066	890.279	63.1016	0.592453	0.843755
SM(d18:1/22:0) & SM(d16:1/24:0)	4651.21	390.266	4934.01	220.331	0.513584	0.829743
SM(d16:1/24:1)	1214	178.588	1248.35	74.4064	0.846361	0.941968
SM(d18:2/22:0)	393.983	56.8893	341.914	16.3597	0.331661	0.709354
SM(40:3) (a)	245.283	27.5137	334.713	26.9495	0.0473133	0.312476
SM(40:3) (b)	130.319	8.31109	155.213	14.5648	0.214559	0.573111
SM(41:0)	302.832	49.6757	287.114	17.882	0.741773	0.904271
SM(41:1) (a)	1014.79	109.868	980.142	15.7648	0.717054	0.897812
SM(d18:2/23:0)	130.079	22.6057	127.529	10.0047	0.910983	0.970746
SM(d18:1/24:0)	2849.72	303.157	2833.6	112.608	0.956031	0.987241
SM(d18:1/24:1)	14455.6	2091.36	14701.3	1098.99	0.912359	0.967069
SM(d18:2/24:0)	1691.11	268.731	1580.07	170.329	0.720928	0.895202
SM(43:1)	290.805	29.6473	288.853	12.4607	0.94718	0.98317
SM(43:2)	310.136	47.8051	327.532	26.8687	0.740352	0.904373
SM(44:1)	112.859	4.3803	107.91	4.1283	0.43892	0.787435
PC(28:0)	90.6372	6.18482	87.3149	4.27879	0.656662	0.882894
PC(14:0_16:0)	5899.09	357.279	6057.1	314.78	0.74871	0.901753
PC(31:0) (a)	30.2277	2.25617	45.1673	7.1789	0.120975	0.440642
PC(31:0) (b)	1663.51	67.4477	2409.09	164.575	0.0045914	0.145233
PC(31:1)	8.708	0.867829	11.2272	0.629391	0.036283	0.279565
PC(16:0_16:0)	166250	5514.52	164397	2258.79	0.734369	0.902568
PC(32:1)	12146.9	164.021	12140.4	306.833	0.987005	0.996958
PC(32:2)	99.4675	10.4053	102.954	10.248	0.821067	0.925819
PC(33:0) (a)	233.238	14.8864	308.826	26.3297	0.0499498	0.309483
PC(33:0) (b)	3214.67	369.121	4362.09	261.34	0.0255917	0.236624
PC(33:1)	1892.54	91.4175	2577.28	137.404	0.00363716	0.145729
PC(33:2)	77.4959	6.72543	113.254	5.83764	0.00253603	0.16935
PC(16:0_18:0)	66783.2	3554.88	62633.7	3219.33	0.412917	0.775509
PC(16:0_18:1)	289399	2867.62	272027	5120.68	0.0248589	0.244921
PC(16:0_18:2)	12515.7	723.418	15230.9	616.223	0.0171582	0.219406
PC(16:1_18:2)	92.7915	7.4062	110.089	7.88433	0.155995	0.498686
PC(16:0_18:3) (a)	182.039	14.8779	243.619	13.3343	0.0122655	0.210617
PC(16:0_18:3) (b)	336.105	27.9143	456.946	26.1901	0.0112999	0.212226
PC(14:0_20:4)	65.049	4.44268	67.834	5.99612	0.737519	0.902747
PC(34:5)	4.05703	0.327308	4.03653	0.245363	0.96015	0.989795
PC(15-MHDA_18:1)	372.805	41.1732	401.875	24.1182	0.53034	0.832204
PC(17:0_18:1)	3218.96	211.615	3852.06	368.782	0.213016	0.571529
PC(15-MHDA_18:2)	141.858	22.4045	160.235	12.9295	0.464884	0.802861
PC(17:0_18:2)	281.177	19.389	320.686	20.6254	0.210157	0.571512
PC(17:1_18:2)	13.1811	1.32359	16.9324	1.74624	0.14376	0.48
PC(15:0_20:3)	20.4568	0.809636	25.7931	2.13718	0.0718	0.375233
PC(15:0_20:4)	44.8266	7.42785	59.1261	5.26223	0.135838	0.463856
PC(35:5)	2.37623	0.34632	2.61928	0.3434	0.638724	0.876423
PC(18:0_18:1)	118339	6442.66	111891	4339.9	0.407404	0.769968
PC(18:1_18:1)	14891.2	925.37	15864.6	701.653	0.412558	0.777265
PC(18:0_18:2)	21314.4	1806.37	25447.3	903.08	0.0492156	0.311353
PC(18:1_18:2)	2613.82	150.914	2710.47	126.933	0.634323	0.880434
PC(16:0_20:3) (a)	2175.24	193.382	2541.15	137.121	0.142094	0.477086
PC(16:0_20:3) (b)	3898.63	276.726	4496.29	235.836	0.131776	0.457789
PC(18:2_18:2)	377.032	50.2663	477.095	30.6303	0.101728	0.424573
PC(16:0_20:4)	27115.3	2263.93	29275.8	1423.15	0.414178	0.775455
PC(16:1_20:4)	144.979	12.0701	155.519	9.23445	0.496116	0.821394
PC(16:0_20:5)	583.759	26.3783	631.022	46.9208	0.452006	0.796644
PC(36:6) (a)	16.1055	0.999399	17.3342	1.79152	0.605407	0.848135
PC(14:0_22:6)	139.49	8.82212	146.278	11.1425	0.665443	0.87131
PC(15-MHDA_20:4)	23.1715	3.10056	26.1362	3.04072	0.5214	0.828998
PC(17:0_20:4)	320.106	18.1948	421.386	27.2936	0.0184976	0.209756
PC(15:0_22:6)	127.68	6.02205	160.967	4.55025	0.00114072	0.342786
PC(38:2)	6899.51	700.782	7558.24	371.107	0.389011	0.759076
PC(18:0_20:3)	2728.18	190.443	2983.77	127.175	0.271189	0.644208
PC(18:1_20:3)	694.309	53.8559	966.409	70.9086	0.0177804	0.20953
PC(38:4) (b)	2021.35	164.944	1948.73	116.222	0.717639	0.894815
PC(18:0_20:4)	32227.2	860.521	34015.1	910.513	0.200475	0.571021
PC(38:5) (a)	7028.68	614.095	9005.16	208.996	0.00586355	0.167809
PC(38:5) (b)	1442.43	94.2311	1592.69	74.8292	0.235217	0.606717
PC(38:6) (a)	864.101	91.4143	1086.49	55.0074	0.0511898	0.310758
PC(16:0_22:6)	91748.7	5158.69	95195.9	2776.86	0.538889	0.824102
PC(18:2_20:5)	52.5562	1.83187	63.0497	4.77283	0.106965	0.431449
PC(16:1_22:6)	676.093	59.1148	746.86	45.86	0.359299	0.729523
PC(38:7) (c)	194.715	23.0658	194.994	16.3147	0.992061	0.998707
PC(39:5)	122.01	4.6773	138.425	5.26469	0.0511085	0.31343
PC(15-MHDA_22:6)	63.4379	3.07394	88.293	9.36514	0.0563923	0.322779
PC(17:0_22:6)	871.405	92.6914	1069.65	46.6999	0.0635533	0.344104
PC(40:10)	51.8599	5.95904	53.0506	8.96237	0.921837	0.971972
PC(18:0_22:4)	2825.05	84.651	2719.84	92.4412	0.44128	0.789313
PC(20:0_20:4)	438.69	30.9282	414.87	26.797	0.575116	0.845097
PC(18:0_22:5)	2694.52	187.478	2862.86	104.091	0.417976	0.770563
PC(18:0_22:6)	62883	2057.89	66483.1	1687.51	0.203628	0.571872
PC(40:7) (a)	247.249	60.6349	169.814	22.1797	0.202903	0.572509
PC(18:1_22:6) (a)	20263.4	626.672	21179	618.433	0.335823	0.71318
PC(18:1_22:6) (b)	4159.43	549.419	5053.32	251.077	0.132436	0.454822
PC(40:8)	1144.11	81.2095	1477.75	72.3569	0.0125055	0.203129
PC(44:12)	498.068	49.8101	445.158	32.0701	0.370384	0.744484
PC(O-16:0/16:0)	1283.5	69.6597	1331.83	96.15	0.715709	0.899877
PC(O-32:1)	241.959	18.9608	265.73	14.0866	0.327129	0.704675
PC(O-32:2)	38.3576	1.58096	42.3445	2.49362	0.250222	0.606384
PC(O-34:1)	1900.58	88.2506	2592.32	134.982	0.00299626	0.163705
PC(O-34:2)	160.997	3.81158	208.837	16.1994	0.0355004	0.280734
PC(O-34:4)	3.44157	0.371389	3.77667	0.488524	0.623687	0.869689
PC(O-35:4)	2.91683	0.722911	3.46057	0.246638	0.434476	0.781797
PC(O-36:0)	135.526	11.2786	135.924	5.71381	0.973291	0.996504
PC(O-18:0/18:1)	734.188	100.729	761.048	61.5642	0.814375	0.928728
PC(O-18:1/18:1)	293.754	36.9256	286.571	27.4873	0.876283	0.9558
PC(O-18:0/18:2)	98.6587	7.73215	106.679	9.94947	0.566998	0.84979
PC(O-18:1/18:2)	29.3043	1.58877	42.5328	6.57118	0.128982	0.458687
PC(O-16:0/20:3)	33.0097	3.51777	38.0041	4.07676	0.400967	0.769908
PC(O-16:0/20:4)	236.006	11.1755	218.742	17.9894	0.479204	0.815869
PC(O-36:5)	28.836	1.19931	29.426	1.20297	0.743299	0.904297
PC(O-38:4)	81.5224	13.5634	80.1648	3.61117	0.912442	0.965453
PC(O-38:5)	192.679	16.7072	193.953	12.3909	0.95122	0.983965
PC(O-16:0/22:6)	568.337	41.3614	578.64	21.9714	0.816398	0.927515
PC(O-40:5)	100.365	3.60653	111.562	4.89518	0.120143	0.44028
PC(O-18:0/22:6)	229.658	20.396	194.888	10.5994	0.131095	0.45807
PC(O-40:7)	2279.44	158.276	1847.56	72.5407	0.0206578	0.217813
PC(P-16:0/14:0)	14.1256	1.72423	16.0523	0.750462	0.280316	0.650464
PC(P-16:0/16:0)	464.494	50.9205	473.663	39.5181	0.887988	0.963323
PC(P-16:0/16:1)	37.5091	4.57901	44.5085	1.79169	0.139408	0.470698
PC(P-16:0/18:0)	723.027	29.7462	794.777	33.4193	0.158361	0.503571
PC(P-16:0/18:1)	1260.64	105.751	1242.88	59.6925	0.878385	0.956357
PC(P-16:0/18:2)	149.293	10.9106	182.603	8.79304	0.0374446	0.284864
PC(P-16:0/18:3)	1.41832	0.290813	1.76425	0.226122	0.362804	0.731696
PC(P-35:2) (a/b)	32.6213	1.26178	37.3029	1.88007	0.0890871	0.396602
PC(P-15:0/20:4)	3.3434	0.382871	4.28401	0.21245	0.0433589	0.310223
PC(P-36:2)	771.782	47.0231	957.688	25.0691	0.00361303	0.155102
PC(P-36:3)	79.0063	5.01982	79.5267	4.70901	0.942318	0.979815
PC(P-16:0/20:4)	217.895	19.5593	258.346	18.5033	0.171827	0.524204
PC(P-16:0/20:5)	23.0614	2.03798	30.462	1.36677	0.0104247	0.223759
PC(P-17:0/20:4) (a)	41.1735	4.61968	35.2517	4.06366	0.36187	0.732268
PC(P-17:0/20:4) (b)	16.1376	1.60919	21.2958	1.29384	0.0303306	0.260409
PC(P-18:0/20:4)	168.886	9.5268	177.465	10.7872	0.583954	0.843645
PC(P-38:5) (a)	1598.69	101.17	1604.33	101.803	0.970383	0.99863
PC(P-38:5) (b)	107.183	6.06749	110.633	6.38856	0.714491	0.900229
PC(P-16:0/22:6)	300.919	25.992	334.338	18.0265	0.299121	0.673303
PC(P-20:0/20:4)	27.4247	1.63776	35.0391	2.32036	0.0337618	0.281817
PC(P-18:0/22:5)	872.841	74.1423	869.705	58.2096	0.973762	0.99529
PC(P-18:0/22:6)	627.812	38.9463	745.112	43.4502	0.0847453	0.401039
PC(P-18:1/22:6)	128.808	12.7785	163.303	8.97504	0.0454223	0.317428
LPC(14:0)	37.806	2.53176	41.6801	1.94434	0.245036	0.608539
LPC(15:0)	25.9444	1.60391	32.5139	2.14046	0.0464184	0.317017
LPC(16:0)	10013.1	390.065	11453	651.705	0.119623	0.441065
LPC(16:1)	125.145	8.64589	136.032	5.03991	0.27237	0.644467
LPC(17:0)	111.116	5.25481	163.815	10.7927	0.00317471	0.159
LPC(17:1)	21.0448	1.07906	25.3564	1.65206	0.0755243	0.378251
LPC(18:0)	6371.85	416.639	8076.47	536.43	0.0417648	0.306105
LPC(18:1)	5037.19	250.414	5585.73	248.489	0.161901	0.509437
LPC(18:2)	230.677	40.8443	247.283	17.9903	0.687704	0.885032
LPC(18:3)	5.51445	1.12299	8.81855	0.57186	0.0169883	0.226888
LPC(19:0)	19.2243	1.85599	23.3755	1.50787	0.110933	0.432926
LPC(19:1)	41.5066	2.76513	53.2288	3.17733	0.0249181	0.241545
LPC(20:0)	83.5773	11.3281	87.2469	4.78524	0.74554	0.903365
LPC(20:1)	429.628	13.1099	513.799	20.5687	0.0108449	0.224752
LPC(20:2)	65.5291	3.37437	94.2573	4.90762	0.00132011	0.264462
LPC(20:3)	69.7028	7.20481	87.5433	4.64641	0.0538133	0.320216
LPC(20:4)	410.678	29.0562	471.485	23.1526	0.129041	0.456197
LPC(20:5)	6.39187	1.24023	7.20429	0.817322	0.579893	0.843864
LPC(22:0)	246.542	12.5626	279.205	41.9876	0.539771	0.821271
LPC(22:1)	2.71391	0.530465	3.4012	0.945487	0.584589	0.842537
LPC(22:4)	52.6333	2.8719	62.7733	2.54287	0.025553	0.239958
LPC(22:5)	4.74033	1.75924	3.48136	0.656499	0.464694	0.804845
LPC(22:6)	1702.06	112.535	2068.04	112.233	0.0494531	0.309597
LPC(24:0)	81.8416	14.2513	81.7339	7.84229	0.994446	0.997766
LPC(26:0)	56.503	5.80456	61.4793	9.04886	0.684033	0.884094
LPC(O-16:0)	19.494	1.98383	16.2473	1.15043	0.161221	0.509966
LPC(O-18:0)	14.253	1.11957	16.696	0.480511	0.0492028	0.314584
LPC(O-18:1)	8.28355	0.966049	8.72858	0.677233	0.704527	0.898983
LPC(O-20:0)	2.31496	0.220094	2.36196	0.314356	0.912896	0.964236
LPC(O-20:1)	0.660417	0.195359	0.638139	0.178993	0.935608	0.977914
LPC(O-22:0)	1.26457	0.335726	0.964106	0.182509	0.415759	0.773595
LPC(O-22:1)	0.287946	0.0450393	0.313732	0.0838445	0.814945	0.927617
LPC(O-24:0)	1.05663	0.420283	0.718095	0.177556	0.426123	0.778419
LPC(O-24:1)	0.804237	0.256667	0.574499	0.199911	0.489896	0.815589
LPC(O-24:2)	0.187337	0.0492038	0.217528	0.067083	0.744821	0.904318
LPC(P-16:0)	7.83427	0.570949	8.10906	1.2778	0.867443	0.949605
LPC(P-18:0)	7.09317	1.33813	10.9545	0.679982	0.0186013	0.207025
LPC(P-18:1)	1.87984	0.282282	3.49581	0.309194	0.0042114	0.148885
LPC(P-20:0)	0.376088	0.0984756	0.409321	0.0769866	0.792881	0.919925
PE(16:0_16:0)	620.543	25.4526	780.294	39.2964	0.0113884	0.201307
PE(16:0_16:1)	305.441	7.27953	333.442	18.2779	0.246479	0.607105
PE(16:0_18:1)	16164.8	1459.46	15106.9	778.457	0.504371	0.823714
PE(16:0_18:2)	1045.04	70.4463	1278.3	55.9301	0.0254589	0.24287
PE(16:1_18:2)	29.1058	4.82574	31.8142	3.74817	0.662199	0.872766
PE(16:0_18:3) (a)	13.9322	1.397	16.9078	1.79812	0.252139	0.608577
PE(16:0_18:3) (b)	21.5064	1.64183	19.4199	2.99755	0.599302	0.849482
PE(15-MHDA_18:1)	31.0107	3.35534	30.057	1.93007	0.797389	0.921598
PE(17:0_18:1)	281.344	42.7824	290.919	16.2354	0.817571	0.927095
PE(15-MHDA_18:2)	80.1079	6.05642	87.159	9.46586	0.582649	0.845826
PE(17:0_18:2)	88.9104	8.55092	104.132	5.18006	0.137281	0.466135
PE(36:0)	1129.83	155.471	1253.05	142.228	0.577089	0.84387
PE(18:0_18:1)	541.457	81.8924	615.969	39.5559	0.389197	0.756981
PE(18:1_18:1)	13833.6	1804.74	16281.1	869.979	0.209082	0.576415
PE(18:0_18:2)	4759.84	390.667	6277.71	190.817	0.00332041	0.153505
PE(36:3)	1373.74	80.5644	1726.82	76.4195	0.0109957	0.220281
PE(16:0_20:4)	3789.37	340.921	4305.71	246.39	0.235221	0.604135
PE(16:1_20:4)	188.083	21.7496	174.275	8.98647	0.525512	0.833331
PE(16:0_20:5)	110.568	9.4178	130.338	6.0883	0.094039	0.4066
PE(37:4) (a)	7.88532	1.40164	7.6279	0.996549	0.880316	0.956726
PE(37:4) (b)	266.28	14.3043	283.856	13.7518	0.407185	0.771981
PE(18:0_20:3) (a)	2817.1	219.85	2930.81	143.128	0.659298	0.876633
PE(18:0_20:3) (b)	187.669	16.6433	244.347	14.0983	0.0266118	0.238711
PE(18:0_20:4)	25406.9	1669.51	26393.1	1349.11	0.653122	0.882081
PE(38:5) (a)	7768.13	797.262	8069.94	720.681	0.787128	0.91679
PE(38:5) (b)	521.165	11.0696	597.898	40.5634	0.152381	0.497724
PE(16:0_22:6)	20634.1	816.427	26794.2	1067.42	0.00168134	0.202097
PE(15-MHDA_22:6)	42.0787	4.77444	57.4136	6.50701	0.110305	0.43329
PE(17:0_22:6)	478.947	18.6446	657.817	38.2378	0.00414485	0.155691
PE(40:4)	2158.96	374.719	2066.25	123.016	0.792787	0.921596
PE(18:0_22:5) (n3)	647.011	85.2192	753.328	50.1498	0.278341	0.650907
PE(18:0_22:5) (n6)	338.382	23.4471	455.037	42.3674	0.0576901	0.327092
PE(18:0_22:6)	85064.8	2820.71	86435.9	3147.12	0.763821	0.909023
PE(18:1_22:6)	7101.45	551.952	7530.3	406.365	0.535528	0.825262
PE(O-34:1)	2087.08	138.173	2044.11	70.1653	0.768523	0.91101
PE(O-16:0/18:2)	45.2782	5.86738	56.0931	6.05918	0.244451	0.612147
PE(O-36:3) (a/b)	74.0018	4.80099	73.808	3.02027	0.971978	0.996858
PE(O-16:0/20:4)	826.763	121.283	738.677	25.2299	0.420676	0.77317
PE(O-36:5)	19.8887	3.06801	27.5676	1.75139	0.0421272	0.305041
PE(O-38:4)	38.6145	9.64594	29.9486	3.10943	0.348816	0.722891
PE(O-38:5)	553.311	68.1867	508.853	25.173	0.50332	0.82649
PE(O-16:0/22:6)	4332.86	252.408	4556.49	125.623	0.405858	0.7719
PE(O-18:0/22:5)	43.8985	4.89354	49.4171	0.537494	0.208357	0.577063
PE(O-18:0/22:6)	39.8765	4.37379	49.6479	3.16857	0.0923957	0.408307
PE(O-40:7) (a/b)	936.895	24.8946	1104	29.4874	0.0022127	0.189976
PE(P-15:0/20:4)	3.44498	1.00546	3.88335	0.71118	0.720782	0.896874
PE(P-15:0/22:6)	5.48815	1.26767	8.75625	0.812821	0.045731	0.315912
PE(P-16:0/18:1)	20594.6	2347.19	21661.1	1292.24	0.677093	0.880807
PE(P-16:0/18:2)	264.09	29.4535	331.77	16.2783	0.0555535	0.32733
PE(P-16:0/18:3)	6.60156	2.15537	8.4375	0.882296	0.397094	0.767375
PE(P-16:0/20:3)	618.835	110.182	644.459	55.6295	0.825253	0.92706
PE(P-16:0/20:4)	4221.62	192.015	4522.16	218.624	0.350341	0.721078
PE(P-16:0/20:5)	24.3053	3.3929	24.226	1.49924	0.9815	0.996422
PE(P-16:0/22:4)	1820.3	425.743	1565.43	103.917	0.510997	0.830025
PE(P-16:0/22:5) (n3)	297.292	27.4045	318.725	18.7325	0.517404	0.831444
PE(P-16:0/22:5) (n6)	52.2262	7.89716	69.1824	7.66104	0.163754	0.512583
PE(P-16:0/22:6)	14216.1	651.854	16174.4	772.187	0.0977976	0.419831
PE(P-17:0/20:4)	223.588	19.46	267.698	15.304	0.101164	0.425174
PE(P-17:0/22:6)	767.914	47.3416	914.775	42.9655	0.0467738	0.315855
PE(P-18:0/18:1)	27571.9	3226.86	27312.2	1381.59	0.935821	0.976438
PE(P-18:0/18:2)	640.467	39.0322	795.368	36.4982	0.0173772	0.213136
PE(P-18:0/18:3)	22.4566	2.40442	26.7833	2.13117	0.211491	0.57255
PE(P-18:0/20:3)	1019.73	147.998	974.133	73.1296	0.768477	0.912757
PE(P-18:0/20:4)	18057.9	790.398	17884.6	409.402	0.836512	0.934468
PE(P-18:0/20:5)	148.543	19.3298	151.546	15.4717	0.904942	0.971197
PE(P-18:0/22:4)	3813.3	741.803	3428.28	162.417	0.563496	0.848774
PE(P-18:0/22:5) (n3)	950.906	48.6468	1003.65	53.3597	0.501569	0.825871
PE(P-18:0/22:5) (n6)	129.927	8.14902	157.609	5.88861	0.0177537	0.2134
PE(P-18:0/22:6)	46103.5	1345.96	50108.2	2539.25	0.245306	0.606702
PE(P-18:1/18:1)	46260.7	4558.99	51558.9	1691.17	0.244656	0.610118
PE(P-18:1/18:2)	393.807	38.0723	503.168	20.3268	0.0207067	0.214565
PE(P-18:1/18:3)	17.8621	2.28512	19.2964	1.8623	0.634833	0.879112
PE(P-18:1/20:3)	685.21	101.334	675.543	48.7346	0.926566	0.975247
PE(P-18:1/20:4) (a)	7270.3	1282.5	6431.31	327.717	0.475826	0.817061
PE(P-18:1/20:4) (b)	328.608	67.8848	341.832	29.6214	0.846378	0.940246
PE(P-18:1/20:5)	79.038	13.9802	66.8488	5.72126	0.386434	0.761466
PE(P-18:1/22:4)	5668.61	1244.14	5176.87	255.016	0.657056	0.881453
PE(P-18:1/22:5) (a)	405.211	45.8668	430.71	20.196	0.583905	0.845607
PE(P-18:1/22:5) (b)	48.8367	8.77897	58.8638	4.503	0.294217	0.669789
PE(P-18:1/22:6) (a)	5624.39	475.97	6516.05	184.785	0.0769305	0.378977
PE(P-18:1/22:6) (b)	544.865	52.8061	687.57	89.7954	0.247869	0.608038
PE(P-19:0/20:4) (a)	7.3338	1.52074	5.42081	0.775374	0.24981	0.610308
PE(P-19:0/20:4) (b)	36.386	6.53022	31.1676	1.66279	0.386574	0.759252
PE(P-20:0/18:1)	431.196	64.781	421.807	32.3198	0.890032	0.962067
PE(P-20:0/18:2)	11.6942	1.35956	11.0458	1.37285	0.751925	0.900213
PE(P-20:0/20:4)	247.029	30.1616	253.991	9.66367	0.80554	0.923912
PE(P-20:0/22:6)	377.984	17.7185	394.409	21.1494	0.58761	0.842848
PE(P-20:1/20:4)	181.092	22.4357	155.199	7.88658	0.242624	0.615262
PE(P-20:1/22:6)	242.566	13.1729	278.754	15.1913	0.119307	0.442616
LPE(16:0)	4145.54	274.629	4395.36	394.174	0.644303	0.878064
LPE(18:0)	15154.6	290.03	15578.2	1543.18	0.825116	0.928642
LPE(18:1)	18146.6	1010.24	14989.7	1286.75	0.102447	0.421715
LPE(18:2)	287.423	32.2065	323.851	35.9716	0.489232	0.816745
LPE(20:4)	2306.63	126.674	1933.44	136.782	0.0843886	0.40574
LPE(22:6)	12853	841.175	12361.1	705.181	0.663162	0.870219
LPE(P-16:0)	727.727	65.8461	731.833	79.7131	0.970986	0.997543
LPE(P-18:0)	2620.94	114.651	2711.63	249.294	0.778511	0.917422
LPE(P-18:1)	500.188	66.3571	445.723	49.8844	0.517864	0.829963
LPE(P-20:0)	46.0258	7.59352	38.2582	4.65337	0.377413	0.753572
PI(16:0/16:0)	168.364	34.6413	161.542	8.15426	0.826448	0.92667
PI(16:0_16:1)	56.3132	8.65772	54.0741	4.17162	0.803085	0.924625
PI(34:0)	361.852	80.137	282.145	15.8848	0.275159	0.648512
PI(34:1)	934.257	104.533	845.801	34.8126	0.379069	0.751882
PI(15-MHDA_18:1) & PI(17:0_18:1)	53.7021	15.082	52.5912	3.95923	0.935383	0.979381
PI(15-MHDA_18:2) & PI(17:0_18:2)	3.81761	0.787245	4.97241	1.14151	0.464092	0.806126
PI(18:0_18:1)	1059.76	170.687	1136.02	74.531	0.658165	0.879015
PI(36:2)	508.094	85.7119	544.882	21.0126	0.635793	0.876402
PI(18:1_18:2)	55.818	9.70913	60.072	3.37422	0.646666	0.877306
PI(16:0_20:3) (a)	81.1412	7.08544	78.2456	3.59227	0.6992	0.894083
PI(16:0_20:3) (b)	18.7141	1.39671	18.7526	1.01778	0.982183	0.995433
PI(16:0_20:4)	2916.2	193.915	2808.5	196.218	0.713397	0.900739
PI(15-MHDA_20:4) & PI(17:0_20:4)	92.3633	5.56248	113.9	4.99853	0.0173188	0.216846
PI(37:6)	11.4609	0.758999	10.5916	0.858443	0.487775	0.818862
PI(18:0_20:2)	84.211	12.688	70.4291	6.97029	0.328967	0.706103
PI(18:0_20:3) (a)	818.023	65.0407	784.985	36.8541	0.645624	0.877873
PI(18:0_20:3) (b)	78.9425	10.5543	81.4648	8.58794	0.855658	0.945314
PI(18:0_20:4)	17710.5	836.754	21195.4	1489.78	0.0991613	0.422666
PI(38:5) (a)	2477.54	284.735	2934.77	160.285	0.16383	0.510165
PI(38:5) (b)	168.717	9.72745	209.47	18.7418	0.118836	0.443604
PI(38:6)	855.556	63.6215	789.523	39.8473	0.375211	0.751672
PI(39:6)	18.7519	0.440116	19.8629	2.09155	0.670654	0.876225
PI(40:4)	108.602	18.3081	121.187	4.99688	0.458002	0.797853
PI(18:0_22:5) (n3)	161.932	9.91771	152.264	8.7425	0.484657	0.818199
PI(18:0_22:5) (n6)	18.1581	2.65571	24.4288	3.54947	0.220097	0.585303
PI(18:0_22:6)	1291.1	131.074	1363.22	95.6382	0.657771	0.880447
LPI(18:0)	1576.02	125.982	2283.15	176.102	0.0133327	0.205461
LPI(18:1)	158.71	21.626	218.958	14.3837	0.03592	0.280363
LPI(18:2)	6.12508	2.44728	5.6184	1.35425	0.849255	0.939968
LPI(20:4)	96.0916	7.34203	164.893	9.50723	0.000336748	0.202386
PS(36:1)	72651.2	10795.5	55719.2	2434.26	0.101989	0.422726
PS(36:2)	46239.8	1505.79	47540.8	3714.89	0.784404	0.915391
PS(38:3)	2330.62	262.106	2300.54	90.2913	0.903778	0.971682
PS(38:4)	11449	1840.83	9382.01	494.397	0.235012	0.608803
PS(38:5)	1336	44.8257	1249.24	47.0718	0.228215	0.598941
PS(40:5)	6174.75	283.054	6223.24	293.47	0.911006	0.969052
PS(40:6)	112900	9152.85	107277	4122.98	0.548362	0.830139
PG(34:1)	4588.12	204.011	6083.38	431.259	0.0205956	0.221034
PG(36:2)	1045.04	63.3145	1049.26	124.83	0.979298	0.995868
CE(14:0)	832.812	144.224	932.506	112.608	0.592538	0.841881
CE(15:0)	443.598	82.3231	663.543	93.7654	0.125505	0.454387
CE(16:0)	1982.05	186.465	2239.77	245.634	0.456541	0.797619
CE(16:1)	2137.12	272.402	2054.41	223.028	0.817976	0.925807
CE(16:2)	60.5257	8.13306	52.4803	17.6376	0.724717	0.898052
CE(17:0)	188.192	26.6219	142.473	23.5237	0.230634	0.602656
CE(17:1)	566.055	45.2567	605.472	40.3349	0.534117	0.827331
CE(18:0)	179.506	20.4312	199.479	11.8426	0.387268	0.758136
CE(18:1)	1661.52	265.433	2041.4	222.739	0.298042	0.673397
CE(18:2)	3719.04	787.994	4339.47	605.703	0.539566	0.823044
CE(18:3)	185.531	70.6818	185.763	29.2315	0.997359	0.997359
CE(20:0)	152.157	17.6799	140.051	12.0899	0.569985	0.850028
CE(20:1)	74.1537	12.0619	75.1628	6.79962	0.93918	0.978244
CE(20:2)	36.7082	9.5132	30.6346	4.31546	0.533908	0.831293
CE(20:3)	157.429	23.1896	182.089	27.242	0.530076	0.833968
CE(20:4)	1648.28	341.57	2454.96	263.373	0.0863439	0.399175
CE(20:5)	563.742	198.783	559.472	120.754	0.984848	0.996454
CE(22:0)	79.5709	7.07433	74.458	7.38457	0.640654	0.877068
CE(22:1)	69.803	4.09648	62.1006	4.0255	0.221158	0.585534
CE(22:4)	12.0153	4.39983	24.0417	3.56151	0.0578939	0.32518
CE(22:5)	113.439	9.12032	172.923	19.282	0.034618	0.277406
CE(22:6)	48.2776	5.9571	70.6687	4.19429	0.00986625	0.219615
CE(24:0)	157.737	16.0164	133.027	9.99942	0.197177	0.567002
CE(24:1)	95.1602	9.5183	76.2648	6.99734	0.13189	0.455552
CE(24:4)	6.00709	1.90842	11.0597	2.38351	0.153089	0.497333
CE(24:5)	21.6262	3.87855	37.5734	5.8232	0.06489	0.345123
CE(24:6)	20.3773	7.76075	31.7785	4.95994	0.222234	0.585802
COH	886672	144701	887565	108605	0.996076	0.997736
DE(16:0)	268.735	45.563	247.13	29.5683	0.685382	0.883936
DE(18:1)	47.9615	12.8756	27.1479	7.80539	0.173219	0.523138
DE(18:2)	46.9186	17.3464	33.5032	6.52447	0.431304	0.780765
DE(20:4)	79.5674	23.4956	72.499	12.3684	0.778598	0.915729
DE(20:5)	60.9143	9.15623	53.0096	7.57741	0.519454	0.830297
DE(22:6)	31.6105	10.9855	26.252	9.27009	0.717011	0.899632
AC(12:0)	0.597034	0.0762174	0.570735	0.0561631	0.781589	0.913881
AC(13:0)	0.550794	0.0717391	0.430581	0.0395006	0.144784	0.478105
AC(14:0)	0.962734	0.126207	0.90353	0.095536	0.710709	0.903037
AC(14:1)	0.622957	0.0756373	0.583404	0.0513088	0.662074	0.87452
AC(14:2)	0.386466	0.0346164	0.375868	0.0438242	0.863085	0.948289
AC(15:0)	0.714624	0.131413	0.570921	0.0546462	0.284423	0.652436
AC(16:0)	9.34633	0.985048	8.6294	0.825329	0.588616	0.842281
AC(16:1)	1.28345	0.22095	0.987464	0.14015	0.261158	0.627823
AC(17:0)	1.26456	0.117482	1.16769	0.145484	0.638339	0.877899
AC(18:0)	18.3708	2.82403	22.0694	2.392	0.341366	0.717345
AC(18:1)	3.07912	0.130039	2.72727	0.192285	0.197115	0.5723
AC(18:2)	2.01575	0.399192	1.74492	0.214035	0.532232	0.830834
DG(14:0_16:0)	671.025	91.9508	576.976	43.7382	0.333142	0.709993
DG(14:0_18:2)	76.102	23.2833	72.5314	20.4128	0.911076	0.967414
DG(16:0_16:0)	4756.48	606.708	4004.5	169.87	0.19559	0.573414
DG(16:0_16:1)	1290.19	168.307	1003.88	55.15	0.0931709	0.405766
DG(16:0_18:1)	22296.8	2383.63	23726.2	1156.72	0.566757	0.851552
DG(16:0_18:2)	1058.53	120.683	1146.97	76.2543	0.528672	0.833943
DG(16:0_20:4)	10066.4	985.171	9473.72	368.444	0.537329	0.823813
DG(16:0_22:5)	177.033	23.8991	176.221	16.7632	0.977617	0.997535
DG(16:0_22:6)	7111.53	633.43	6296.2	317.989	0.237327	0.606952
DG(16:1_18:1)	845.67	117.427	836.276	32.6702	0.930372	0.977541
DG(18:0_18:1)	42817.7	6436.53	42467.3	1379.56	0.951167	0.985606
DG(18:0_18:2)	984.951	111.558	1187.65	48.489	0.093024	0.408083
DG(18:0_20:4)	37039.9	3067.45	43793.6	1205.93	0.0434889	0.307492
DG(18:0_22:6)	2285.75	404.715	1441.89	178.433	0.0598371	0.332982
DG(18:1_18:1)	6239.35	717.624	6978.8	204.457	0.276832	0.649907
DG(18:1_18:2)	796.065	60.441	1120.89	136.416	0.0869737	0.399017
DG(18:1_18:3)	75.9694	22.856	62.3298	11.7347	0.575927	0.844225
DG(18:1_20:3)	97.499	17.8399	78.8788	6.06897	0.284641	0.650453
DG(18:1_20:4)	6360.4	599.751	7155.77	339.604	0.243977	0.613515
DG(18:1_20:5)	110.042	18.5573	152.198	15.0895	0.106277	0.431572
DG(18:1_22:5)	71.9305	4.38599	82.1579	10.5267	0.454515	0.798724
DG(18:1_22:6)	1751.4	191.176	1679.35	69.5945	0.695749	0.891568
DG(18:2_18:2)	82.349	12.6037	100.439	11.6161	0.323348	0.70156
DG(18:2_20:4)	127.94	13.202	251.422	26.5005	0.00430228	0.143648
DG(18:2_22:6)	137.944	28.1358	159.377	27.239	0.605041	0.849602
TG(48:0) [SIM]	828.302	77.6011	653.21	55.3827	0.0874825	0.395316
TG(48:1) [SIM]	950.368	127.421	567.885	53.0849	0.0111887	0.216915
TG(48:2) [SIM]	761.151	63.5186	532.335	50.3749	0.0170863	0.223236
TG(48:3) [SIM]	342.32	34.8122	238.641	16.8008	0.0146021	0.208949
TG(49:1) [SIM]	380.114	30.8082	273.526	29.4321	0.0344681	0.279937
TG(50:0) [SIM]	788.806	55.2483	554.372	28.2683	0.00208973	0.209321
TG(50:1) [SIM]	796.79	46.6113	844.036	80.8143	0.660459	0.876239
TG(50:2) [SIM]	947.955	80.8996	751.776	75.094	0.111195	0.428386
TG(50:3) [SIM]	420.298	33.304	372.92	45.3731	0.455562	0.79823
TG(50:4) [SIM]	256.795	34.1471	151.644	12.3377	0.00808948	0.194471
TG(51:1) [SIM]	272.303	19.6644	170.304	21.3712	0.00727103	0.189995
TG(51:2) [SIM]	314.892	34.6607	192.224	25.1024	0.0145791	0.213708
TG(52:1) [SIM]	2309.23	113.705	2010.31	115.303	0.104395	0.426812
TG(52:2) [SIM]	1384.39	126.745	1037.11	114.334	0.0721245	0.37368
TG(52:3) [SIM]	1137.19	191.216	1128.07	239.878	0.978397	0.996638
TG(52:4) [SIM]	963.98	127.239	794.189	103.4	0.321476	0.705135
TG(52:5) [SIM]	255.022	24.0815	216.725	25.9941	0.325303	0.703263
TG(53:2) [SIM]	195.431	22.0905	130.161	11.7138	0.0178744	0.206587
TG(54:0) [SIM]	510.636	65.9008	330.046	25.4552	0.0161718	0.220893
TG(54:1) [SIM]	521.099	45.9253	340.393	21.6356	0.00284603	0.171046
TG(54:2) [SIM]	445.452	33.9507	368.414	28.2961	0.111117	0.430848
TG(54:3) [SIM]	776.702	53.1263	984.849	295.56	0.573187	0.850581
TG(54:4) [SIM]	638.72	53.0546	848.487	254.07	0.511338	0.82834
TG(54:5) [SIM]	489.386	35.9655	552.381	101.405	0.625959	0.870836
TG(54:6) [SIM]	516.542	31.9394	514.111	119.959	0.987078	0.995359
TG(54:7) [SIM]	110.224	9.91192	95.2872	10.2987	0.337751	0.714747
TG(56:6) [SIM]	638.154	48.3449	651.41	69.3245	0.888677	0.962333
TG(56:7) [SIM]	498.826	30.1498	535.761	23.9176	0.354479	0.724632
TG(56:8) [SIM]	200.427	24.1809	158.578	12.9421	0.129656	0.455691
TG(56:9) [SIM]	135.476	25.3773	78.4324	6.03376	0.0280615	0.248014
TG(58:10) [SIM]	250.237	40.263	135.881	15.2331	0.0131732	0.208345
TG(58:8) [SIM]	258.3	27.0526	238.819	11.9748	0.48099	0.814296
TG(58:9) [SIM]	203.983	14.1975	153.221	10.4999	0.0146427	0.204657
TG(48:0) [NL-16:0]	486.443	42.6585	455.279	35.697	0.58696	0.84393
TG(48:0) [NL-18:0]	62.0831	6.2957	53.6888	5.48533	0.34103	0.719154
TG(48:1) [NL-16:1]	118.949	10.0642	105.871	10.369	0.402994	0.768887
TG(48:1) [NL-18:1]	99.2941	9.50695	94.3236	9.6967	0.730836	0.900066
TG(48:2) [NL-14:0]	29.5931	1.89866	28.0875	3.2313	0.726453	0.898351
TG(48:2) [NL-14:1]	23.4176	3.20851	21.9003	1.99145	0.680125	0.882841
TG(48:2) [NL-16:1]	315.188	32.2627	262.446	19.5675	0.168939	0.520677
TG(48:2) [NL-18:2]	31.8169	1.79966	27.7862	2.66227	0.279506	0.651098
TG(48:3) [NL-14:0]	3.36835	0.675185	3.84941	0.501343	0.571041	0.849494
TG(48:3) [NL-16:1]	98.3518	10.9534	81.7071	9.15301	0.269711	0.643238
TG(48:3) [NL-18:3]	1.33137	0.198419	1.61359	0.382007	0.575041	0.847058
TG(49:1) [NL-16:1]	41.7982	4.86205	31.3182	3.82485	0.116829	0.438837
TG(49:1) [NL-17:1]	29.966	4.37553	24.6702	3.32406	0.348914	0.72061
TG(50:0) [NL-18:0]	164.302	15.6346	164.111	17.8741	0.994048	0.999034
TG(50:1) [NL-14:0]	9.97919	1.00873	12.2923	1.07873	0.164131	0.508468
TG(50:1) [NL-16:0]	377.695	38.7009	440.919	41.1036	0.307689	0.682365
TG(50:1) [NL-18:1]	348.028	7.15322	375.15	33.0664	0.514354	0.828757
TG(50:2) [NL-14:0]	15.5579	1.8884	18.582	2.77414	0.430112	0.780958
TG(50:2) [NL-16:1]	175.386	10.162	152.283	17.142	0.323063	0.706039
TG(50:2) [NL-18:1]	508.165	24.7527	522.1	69.2019	0.873833	0.954861
TG(50:2) [NL-18:2]	41.7559	2.35299	58.1787	10.8873	0.242121	0.616587
TG(50:3) [NL-14:0]	6.23603	1.07764	9.36252	1.46924	0.144689	0.480432
TG(50:3) [NL-14:1]	7.69882	0.633518	6.60847	0.928221	0.39664	0.768969
TG(50:3) [NL-16:1]	138.987	11.5008	144.581	20.0863	0.833455	0.932786
TG(50:3) [NL-18:2]	50.8046	2.38144	58.1662	12.8961	0.647139	0.87597
TG(50:3) [NL-18:3]	3.27963	0.3946	5.46142	1.24728	0.184849	0.549972
TG(50:4) [NL-14:0]	1.53451	0.314895	1.69654	0.321063	0.734862	0.90133
TG(50:4) [NL-18:3]	2.95939	0.604791	3.21478	0.770551	0.813023	0.928948
TG(50:4) [NL-20:4]	2.29538	1.04036	3.40465	0.602951	0.347394	0.724943
TG(51:0) [NL-16:0]	16.973	2.02303	12.8089	1.17406	0.0862808	0.401975
TG(51:1) [NL-17:0]	3.09791	0.460119	2.74359	0.190485	0.443729	0.791339
TG(51:2) [NL-15:0]	8.10439	0.834343	6.83539	0.924978	0.354636	0.722495
TG(51:2) [NL-17:0]	14.4311	1.20475	12.6979	1.20588	0.347346	0.72737
TG(51:2) [NL-17:1]	23.3515	2.87299	23.7775	2.24381	0.907978	0.970987
TG(52:1) [NL-18:0]	227.761	10.8766	236.025	19.5581	0.749144	0.900471
TG(52:1) [NL-18:1]	273.128	11.0152	289.782	19.8446	0.528434	0.83576
TG(52:2) [NL-16:0]	3088.46	185.377	3113.44	210.063	0.934216	0.979867
TG(52:2) [NL-18:2]	14.0778	1.78045	14.8033	1.92231	0.796404	0.922233
TG(52:3) [NL-16:1]	39.1722	5.51101	55.9395	12.899	0.323264	0.703918
TG(52:3) [NL-18:2]	87.5213	11.3623	142.395	37.9824	0.265661	0.636106
TG(52:4) [NL-16:1]	16.9697	2.38584	29.7661	9.74973	0.306149	0.681464
TG(52:4) [NL-18:2]	56.8422	10.4324	83.1075	26.5812	0.445185	0.789252
TG(52:4) [NL-18:3]	8.76794	0.497565	13.9474	4.91151	0.401245	0.767987
TG(52:5) [NL-18:3]	3.88734	1.28498	5.0748	1.44943	0.57321	0.84852
TG(52:5) [NL-20:4]	3.91313	0.635496	5.94878	0.640173	0.053687	0.322659
TG(52:5) [NL-20:5]	2.85354	0.585863	3.7517	0.385457	0.209922	0.57347
TG(53:2) [NL-17:1]	156.267	4.37802	160.725	10.935	0.750053	0.899764
TG(53:2) [NL-18:1]	18.9343	1.93351	19.5171	2.28091	0.857847	0.94426
TG(54:0) [NL-18:0]	35.3831	3.47719	32.3802	2.6927	0.503581	0.824665
TG(54:1) [NL-18:1]	19.561	1.81662	16.9605	0.912503	0.192443	0.566953
TG(54:2) [NL-18:0]	59.6106	2.96884	75.5055	7.42328	0.116165	0.439088
TG(54:2) [NL-20:1]	25.0171	2.33103	34.4303	3.5791	0.0735002	0.374353
TG(54:3) [NL-18:1]	477.275	39.7052	678.921	198.556	0.421419	0.772172
TG(54:3) [NL-18:2]	9.18805	0.95693	20.572	7.62177	0.243273	0.614316
TG(54:4) [NL-18:2]	44.5919	6.91493	91.1339	35.1469	0.299824	0.669868
TG(54:4) [NL-20:3]	5.08352	0.530977	7.59988	0.717437	0.0263539	0.23998
TG(54:5) [NL-18:3]	6.85144	0.6813	9.48507	2.54327	0.415974	0.771606
TG(54:5) [NL-20:4]	36.0547	7.73909	68.2791	9.45839	0.0329764	0.279138
TG(54:6) [NL-18:3]	3.4804	0.650855	4.51925	1.54233	0.601737	0.848929
TG(54:6) [NL-20:4]	4.91918	1.41888	8.55304	1.07419	0.0638269	0.3425
TG(54:6) [NL-20:5]	2.79576	0.825659	5.07546	0.669226	0.0559698	0.326581
TG(54:6) [NL-22:6]	103.326	10.4599	130.548	7.62025	0.0559905	0.32356
TG(54:7) [NL-20:5]	0.742915	0.162476	1.45889	0.326483	0.114608	0.435946
TG(54:7) [NL-22:6]	14.2081	1.91265	16.7581	1.55032	0.321192	0.707093
TG(56:6) [NL-20:4]	6.75001	1.49335	10.6697	1.35905	0.0844811	0.402961
TG(56:6) [NL-22:5]	27.7639	2.81723	38.2974	2.06253	0.0113083	0.205948
TG(56:7) [NL-20:4]	2.2646	0.874141	3.58952	0.445073	0.171555	0.526045
TG(56:7) [NL-20:5]	1.90064	0.593588	2.10067	0.29186	0.747168	0.903517
TG(56:7) [NL-22:5]	1.63785	0.461823	2.61029	0.287261	0.0882426	0.395775
TG(56:7) [NL-22:6]	163.755	17.2341	229.588	18.899	0.033855	0.278724
TG(56:8) [NL-20:4]	4.26184	1.29198	10.1071	2.15203	0.0630083	0.344254
TG(56:8) [NL-20:5]	1.44513	0.268518	1.81683	0.439892	0.531009	0.831085
TG(56:8) [NL-22:6]	12.257	1.31773	19.0021	1.65739	0.0139656	0.209833
TG(56:9) [NL-22:6]	1.027	0.190946	1.34837	0.347826	0.487996	0.816951
TG(58:10) [NL-22:6]	0.443057	0.307454	0.608397	0.146495	0.604739	0.851167
TG(58:8) [NL-22:6]	9.62522	1.34654	16.3695	1.27259	0.0051231	0.153949
TG(58:9) [NL-22:6]	4.00027	0.66898	5.78935	0.636863	0.0872773	0.397376
TG(O-50:1) [NL-15:0]	2.99982	0.683494	2.43734	0.28595	0.415311	0.775162
TG(O-50:1) [NL-16:0]	18.7892	1.2179	16.2667	0.595626	0.0685668	0.361479
TG(O-50:1) [NL-18:1]	6.83099	0.613875	5.81163	0.450287	0.199444	0.570791
TG(O-50:3) [NL-18:2]	1.18477	0.332685	0.655871	0.170123	0.153984	0.497552
TG(O-52:0) [NL-16:0]	13.1327	0.579422	13.2815	0.59294	0.865789	0.949524
TG(O-52:2) [NL-16:0]	4.82996	0.359773	6.04162	0.557367	0.128958	0.461333
TG(O-52:2) [NL-18:1]	8.89009	0.483319	10.6097	0.753925	0.112814	0.431853
Ubiquinone	8421.8	1121.95	11469.8	1309.24	0.125888	0.453044
unit of concentration: pmol/µmol of PC

[truncated: 20 more sheets: Supplemental Table 11, Supplemental Table 12, Supplemental Table 13, Supplemental Table 14, Supplemental Table 15, Supplemental Table 16, Supplemental Table 17, Supplemental Table 18, Supplemental Table 19, Supplemental Table 20, Supplemental Table 21, Supplemental Table 22, Supplemental Table 23, Supplemental Table 24, Supplemental Table 25, Supplemental Table 26, Supplemental Table 27, Supplemental Table 28, Supplemental Table 29, Supplemental Table 30]
